# Supplementary material for: Comparative transcriptomics of Diuraphis noxia and Schizaphis graminum fed wheat plants containing different aphid-resistance genes
Source: PLoS One. 2020 May 22;15(5):e0233077. doi: 10.1371/journal.pone.0233077 (PMC7313535; doi:10.1371/journal.pone.0233077)
Supplement: S1 Table — DE = differentially expressed; FDR = false discovery rate. (XLSX) [file pone.0233077.s001.xlsx]

## Sheet: Sheet1
S1 Table. Enriched gene ontology (GO) terms for all cluster 1 unigenes expressed at lower levels in S. graminum fed Dn7 plants compared to those fed either Dn0 or Dn4 plants. DE=differentially expressed; FDR=false discovery rate.
Category	FDR corrected p-value	# DEs in category	# in category	Ontology	Term
GO:0050793	2.74e-08	181	917	BP	Regulation of Developmental Process
GO:0048856	2.74e-08	262	1515	BP	Anatomical Structure Development
GO:0045595	2.75e-08	129	587	BP	Regulation of Cell Differentiation
GO:0060284	6.74e-08	90	361	BP	Regulation of Cell Development
GO:0009653	8.75e-08	182	927	BP	Anatomical Structure Morphogenesis
GO:0050767	2.87e-07	75	278	BP	Regulation of Neurogenesis
GO:0051960	3.77e-07	84	332	BP	Regulation of Nervous System Development
GO:2000026	3.77e-07	128	607	BP	Regulation of Multicellular Organismal Development
GO:0044767	6e-07	376	2491	BP	Single Organism Developmental Process
GO:0051239	1.17e-06	166	883	BP	Regulation of Multicellular Organismal Process
GO:0044707	3.31e-05	255	1657	BP	Single-Multicellular Organism Process
GO:0007165	4.68e-05	218	1289	BP	Signal Transduction
GO:0002009	6.42e-05	55	217	BP	Morphogenesis of an Epithelium
GO:0048513	6.42e-05	135	732	BP	Animal Organ Development
GO:0005576	7.45e-05	85	508	CC	Extracellular Region
GO:0022603	0.000187	78	350	BP	Regulation of Anatomical Structure Morphogenesis
GO:0051241	0.000187	65	288	BP	Negative Regulation of Multicellular Organismal Process
GO:0035107	0.000246	40	134	BP	Appendage Morphogenesis
GO:0048585	0.000246	86	430	BP	Negative Regulation of Response to Stimulus
GO:0022610	0.000246	83	336	BP	Biological Adhesion
GO:0007167	0.000464	54	233	BP	Enzyme Linked Receptor Protein Signaling Pathway
GO:0048869	0.000596	230	1469	BP	Cellular Developmental Process
GO:0051093	0.000596	71	332	BP	Negative Regulation of Developmental Process
GO:0005886	0.000596	209	1294	CC	Plasma Membrane
GO:0040007	0.000596	57	219	BP	Growth
GO:0045596	0.000649	58	264	BP	Negative Regulation of Cell Differentiation
GO:0051961	0.000649	36	123	BP	Negative Regulation of Nervous System Development
GO:0044212	0.000763	59	301	MF	Transcription Regulatory Region DNA Binding
GO:0004872	0.000779	77	348	MF	Receptor Activity
GO:0007155	0.000779	80	326	BP	Cell Adhesion
GO:0010721	0.000886	35	127	BP	Negative Regulation of Cell Development
GO:0050768	0.000889	32	105	BP	Negative Regulation of Neurogenesis
GO:0000975	0.000915	59	302	MF	Regulatory Region DNA Binding
GO:0001067	0.000915	59	302	MF	Regulatory Region Nucleic Acid Binding
GO:0048812	0.000915	56	252	BP	Neuron Projection Morphogenesis
GO:0048663	0.001109	20	69	BP	Neuron Fate Commitment
GO:0048729	0.001121	57	240	BP	Tissue Morphogenesis
GO:0010769	0.001356	37	118	BP	Regulation of Cell Morphogenesis involved in Differentiation
GO:0048519	0.001375	244	1623	BP	Negative Regulation of Biological Process
GO:0048731	0.001387	70	357	BP	System Development
GO:0097485	0.001449	51	197	BP	Neuron Projection Guidance
GO:0010975	0.001449	43	158	BP	Regulation of Neuron Projection Development
GO:0009968	0.001449	69	339	BP	Negative Regulation of Signal Transduction
GO:0060089	0.001449	91	441	MF	Molecular Transducer Activity
GO:0000976	0.001449	45	221	MF	Transcription Regulatory Region Sequence-Specific DNA Binding
GO:0051128	0.001449	162	930	BP	Regulation of Cellular Component Organization
GO:0019904	0.001449	43	158	MF	Protein Domain Specific Binding
GO:0035114	0.00177	29	99	BP	Imaginal Disc-Derived Appendage Morphogenesis
GO:0009888	0.001788	73	354	BP	Tissue Development
GO:0048523	0.002119	224	1484	BP	Negative Regulation of Cellular Process
GO:0040008	0.00242	63	302	BP	Regulation of Growth
GO:0009887	0.002764	66	300	BP	Organ Morphogenesis
GO:0023057	0.003106	72	369	BP	Negative Regulation of Signaling
GO:0045665	0.003106	23	64	BP	Negative Regulation of Neuron Differentiation
GO:0043565	0.003363	83	528	MF	Sequence-Specific DNA Binding
GO:0016477	0.003363	60	283	BP	Cell Migration
GO:0022604	0.004153	57	235	BP	Regulation of Cell Morphogenesis
GO:0010648	0.004216	73	378	BP	Negative Regulation of Cell Communication
GO:0007411	0.004216	47	183	BP	Axon Guidance
GO:0042659	0.004406	14	34	BP	Regulation of Cell Fate Specification
GO:0006357	0.004776	114	742	BP	Regulation of Transcription from RNA polymerase II Promoter
GO:0048813	0.005045	31	134	BP	Dendrite Morphogenesis
GO:0007169	0.005755	38	148	BP	Transmembrane Receptor Protein Tyrosine Kinase Signaling Pathway
GO:0031224	0.005755	287	2159	CC	Intrinsic Component of Membrane
GO:0048638	0.006513	44	174	BP	Regulation of Developmental Growth
GO:0007389	0.008045	74	381	BP	Pattern Specification Process
GO:0004879	0.008224	7	12	MF	RNA Polymerase II Transcription Factor Activity, Ligand-Activated Sequence-Specific DNA Binding
GO:0098531	0.008224	7	12	MF	Transcription Factor Activity, Direct Ligand Regulated Sequence-Specific DNA Binding
GO:0001558	0.008561	30	113	BP	Regulation of Cell Growth
GO:0050773	0.008737	19	54	BP	Regulation of Dendrite Development
GO:0010001	0.008737	13	30	BP	Glial Cell Differentiation
GO:0048589	0.008737	41	149	BP	Developmental Growth
GO:0035120	0.008737	26	91	BP	Post-Embryonic Appendage Morphogenesis
GO:0030215	0.009718	6	6	MF	Semaphorin Receptor Binding
GO:0010453	0.010347	14	38	BP	Regulation of Cell Fate Commitment
GO:0060560	0.010347	27	83	BP	Developmental Growth Involved in Morphogenesis
GO:0030308	0.010347	14	41	BP	Negative Regulation of Cell Growth
GO:0016021	0.010347	275	2082	CC	Integral Component of Membrane
GO:0035239	0.010351	42	176	BP	Tube Morphogenesis
GO:0015248	0.01134	9	18	MF	Sterol Transporter Activity
GO:0007476	0.012394	23	74	BP	Imaginal Disc-Derived Wing Morphogenesis
GO:0010977	0.013763	16	39	BP	Negative Regulation of Neuron Projection Development
GO:0009886	0.013814	42	172	BP	Post-Embryonic Morphogenesis
GO:0007166	0.015042	117	709	BP	Cell Surface Receptor Signaling Pathway
GO:0042127	0.015438	75	428	BP	Regulation of Cell Proliferation
GO:0003002	0.015438	53	241	BP	Regionalization
GO:0050878	0.015438	17	53	BP	Regulation of Body Fluid Levels
GO:0000977	0.015438	34	179	MF	RNA Polymerase II Regulatory Region Sequence-Specific DNA Binding
GO:0001012	0.015806	34	180	MF	RNA Polymerase II Regulatory Region DNA Binding
GO:0003016	0.015806	4	4	BP	Respiratory System Process
GO:1901615	0.015806	47	244	BP	Organic Hydroxy Compound Metabolic Process
GO:0045926	0.015806	25	95	BP	Negative Regulation of Growth
GO:0006073	0.015806	10	23	BP	Cellular Glucan Metabolic Process
GO:0044042	0.015806	10	23	BP	Glucan Metabolic Process
GO:0071711	0.015824	6	7	BP	Basement Membrane Organization
GO:0048518	0.015824	261	1820	BP	Positive Regulation of Biological Process
GO:0017127	0.016783	8	16	MF	Cholesterol Transporter Activity
GO:0045892	0.01695	74	451	BP	Negative Regulation of Transcription, DNA-Templated
GO:0048754	0.017343	18	58	BP	Branching Morphogenesis of an Epithelial Tube
GO:1903507	0.017343	74	452	BP	Negative Regulation of Nucleic Acid-Templated Transcription
GO:0048385	0.017343	5	7	BP	Regulation of Retinoic Acid Receptor Signaling Pathway
GO:0001071	0.017565	77	549	MF	Nucleic Acid Binding Transcription Factor Activity
GO:0003700	0.017565	77	549	MF	Transcription Factor Activity, Sequence-Specific DNA Binding
GO:0006955	0.017565	40	188	BP	Immune Response
GO:1902679	0.017681	74	453	BP	Negative Regulation of RNA Biosynthetic Process
GO:0006928	0.018457	104	629	BP	Movement of Cell or Subcellular Component
GO:0061138	0.018457	18	59	BP	Morphogenesis of a Branching Epithelium
GO:0048583	0.021686	187	1189	BP	Regulation of Response to Stimulus
GO:0060562	0.021686	25	90	BP	Epithelial Tube Morphogenesis
GO:0015918	0.022606	10	24	BP	Sterol Transport
GO:0005581	0.022961	8	14	CC	Collagen Trimer
GO:0001763	0.024033	20	67	BP	Morphogenesis of a Branching Structure
GO:0048814	0.024116	14	33	BP	Regulation of Dendrite Morphogenesis
GO:0038023	0.024331	55	287	MF	Signaling Receptor Activity
GO:0044550	0.024405	10	31	BP	Secondary Metabolite Biosynthetic Process
GO:0065008	0.024931	188	1243	BP	Regulation of Biological Quality
GO:0006112	0.025393	10	22	BP	Energy Reserve Metabolic Process
GO:0034040	0.02728	7	14	MF	Lipid-Transporting ATPase Activity
GO:0034041	0.02728	7	14	MF	Sterol-Transporting ATPase Activity
GO:0008038	0.027852	24	76	BP	Neuron Recognition
GO:0048870	0.029406	60	334	BP	Cell Motility
GO:0035195	0.030148	5	6	BP	Gene Silencing by miRNA
GO:0000978	0.030209	19	80	MF	RNA Polymerase II Core Promoter Proximal Region Sequence-Specific DNA Binding
GO:0045165	0.031512	26	124	BP	Cell Fate Commitment
GO:0019748	0.032389	19	76	BP	Secondary Metabolic Process
GO:0001667	0.032924	31	135	BP	Ameboidal-Type Cell Migration
GO:0001752	0.032924	13	51	BP	Compound Eye Photoreceptor Fate Commitment
GO:0051253	0.032924	75	475	BP	Negative Regulation of RNA Metabolic Process
GO:0006030	0.032924	13	42	BP	Chitin Metabolic Process
GO:0043467	0.032924	13	39	BP	Regulation of Generation of Precursor Metabolites and Energy
GO:0008037	0.032924	25	85	BP	Cell Recognition
GO:0005977	0.035125	9	21	BP	Glycogen Metabolic Process
GO:0042974	0.035408	4	5	MF	Retinoic Acid Receptor Binding
GO:0032989	0.036419	82	463	BP	Cellular Component Morphogenesis
GO:1901071	0.036419	15	55	BP	Glucosamine-Containing Compound Metabolic Process
GO:0000981	0.036774	42	269	MF	RNA Polymerase II Transcription Factor Activity, Sequence-Specific DNA Binding
GO:2000113	0.036981	80	508	BP	Negative Regulation of Cellular Macromolecule Biosynthetic Process
GO:0033344	0.037133	9	21	BP	Cholesterol Efflux
GO:0031344	0.038413	48	220	BP	Regulation of Cell Projection Organization
GO:0001709	0.038991	22	87	BP	Cell Fate Determination
GO:0010629	0.039303	92	597	BP	Negative Regulation of Gene Expression
GO:0006869	0.039698	27	109	BP	Lipid Transport
GO:0048468	0.040574	85	485	BP	Cell Development
GO:0044459	0.041173	147	909	CC	Plasma Membrane Part
GO:0002376	0.042026	63	362	BP	Immune System Process
GO:0031226	0.042884	83	479	CC	Intrinsic Component of Plasma Membrane
GO:0042051	0.042884	18	53	BP	Compound Eye Photoreceptor Development
GO:0003707	0.042884	8	21	MF	Steroid Hormone Receptor Activity
GO:0040011	0.043178	75	457	BP	Locomotion
GO:0016682	0.04414	5	10	MF	Oxidoreductase Activity, Acting on Diphenols and Related Substances as Donors, Oxygen as Acceptor
GO:0051094	0.04414	65	368	BP	Positive Regulation of Developmental Process
GO:0004871	0.044474	69	382	MF	Signal Transducer Activity
GO:0048666	0.045259	30	124	BP	Neuron Development
GO:0048387	0.04578	4	5	BP	Negative Regulation of Retinoic Acid Receptor Signaling Pathway
GO:0048522	0.045866	233	1650	BP	Positive Regulation of Cellular Process
GO:0031327	0.046275	83	532	BP	Negative Regulation of Cellular Biosynthetic Process
GO:0042706	0.046275	13	52	BP	Eye Photoreceptor Cell Fate Commitment
GO:0046552	0.046275	13	52	BP	Photoreceptor Cell Fate Commitment
GO:0010558	0.046288	80	515	BP	Negative Regulation of Macromolecule Biosynthetic Process
GO:0007422	0.046494	14	50	BP	Peripheral Nervous System Development
GO:0009966	0.047258	137	854	BP	Regulation of Signal Transduction
GO:0005102	0.047627	49	245	MF	Receptor Binding
GO:0071901	0.048358	13	38	BP	Negative Regulation of Protein Serine/Threonine Kinase Activity
GO:0042461	0.049443	21	70	BP	Photoreceptor Cell Development
