# Supplementary material for: Comparative transcriptomics of Diuraphis noxia and Schizaphis graminum fed wheat plants containing different aphid-resistance genes
Source: PLoS One. 2020 May 22;15(5):e0233077. doi: 10.1371/journal.pone.0233077 (PMC7313535; doi:10.1371/journal.pone.0233077)
Supplement: S2 Table — DE = differentially expressed; FDR = false discovery rate. (XLSX) [file pone.0233077.s002.xlsx]

## Sheet: Sheet1
S2 Table. Enriched gene ontology (GO) terms for all cluster 1 unigenes expressed at higher levels in S. graminum fed Dn7 plants compared to those fed either Dn0 or Dn4 plants. DE=differentially expressed; FDR=false discovery rate.
Category	FDR corrected p-value	# DEs in category	# in category	Ontology	Term
GO:0009057	0.017811	52	421	BP	Macromolecule Catabolic Process
GO:0032991	4.22e-16	313	2795	CC	Macromolecular Complex
GO:0044428	2.6e-15	229	1825	CC	Nuclear Part
GO:0034470	1.7e-11	61	287	BP	ncRNA Processing
GO:0034660	5.33e-11	72	391	BP	ncRNA Metabolic Process
GO:0005730	8.38e-11	72	383	CC	Nucleolus
GO:0044424	3.27e-10	597	6951	CC	Intracellular Part
GO:0090304	3.71e-10	259	2455	BP	Nucleic Acid Metabolic Process
GO:0046483	3.78e-10	289	2840	BP	Heterocycle Metabolic Process
GO:0006364	5.58e-10	39	145	BP	rRNA Processing
GO:0006139	5.78e-10	278	2718	BP	Nucleobase-Containing Compound Metabolic Process
GO:0044422	5.78e-10	383	3994	CC	Organelle Part
GO:0044446	7.85e-10	375	3894	CC	Intracellular Organelle Part
GO:0043234	8.23e-10	243	2270	CC	Protein Complex
GO:0034641	1.13e-09	295	2954	BP	Cellular Nitrogen Compound Metabolic Process
GO:0016072	1.16e-09	39	150	BP	rRNA Metabolic Process
GO:0044260	1.51e-09	354	3698	BP	Cellular Macromolecule Metabolic Process
GO:0006725	1.69e-09	288	2879	BP	Cellular Aromatic Compound Metabolic Process
GO:1901360	1.71e-08	293	2996	BP	Organic Cyclic Compound Metabolic Process
GO:0006807	1.82e-08	309	3203	BP	Nitrogen Compound Metabolic Process
GO:0043170	6.36e-07	369	4078	BP	Macromolecule Metabolic Process
GO:0044237	2.03e-06	433	4998	BP	Cellular Metabolic Process
GO:0043229	2.03e-06	409	4583	CC	Intracellular Organelle
GO:0043228	2.03e-06	154	1386	CC	Non-Membrane-Bounded Organelle
GO:0043232	2.03e-06	154	1386	CC	Intracellular Non-Membrane-Bounded Organelle
GO:0006281	2.41e-06	53	320	BP	DNA Repair
GO:0006974	5.15e-06	65	445	BP	Cellular Response to DNA Damage Stimulus
GO:0016070	6.29e-06	191	1845	BP	RNA Metabolic Process
GO:0044085	1.8e-05	24	97	BP	Cellular Component Biogenesis
GO:0090305	2e-05	24	95	BP	Nucleic Acid Phosphodiester Bond Hydrolysis
GO:0030684	4.26e-05	18	59	CC	Preribosome
GO:0030529	4.37e-05	75	581	CC	Intracellular Ribonucleoprotein Complex
GO:0022613	5.85e-05	19	69	BP	Ribonucleoprotein Complex Biogenesis
GO:0043226	8.88e-05	420	4900	CC	Organelle
GO:0006399	0.000423	35	213	BP	tRNA Metabolic Process
GO:0000469	0.000869	10	22	BP	Cleavage Involved in rRNA Processing
GO:0005634	0.001176	237	2552	CC	Nucleus
GO:0008152	0.001289	463	5663	BP	Metabolic Process
GO:0090501	0.001289	12	33	BP	RNA Phosphodiester Bond Hydrolysis
GO:0022402	0.001353	74	603	BP	Cell Cycle Process
GO:0008033	0.001416	24	125	BP	tRNA Processing
GO:1990234	0.002688	55	419	CC	Transferase Complex
GO:0006302	0.002819	20	93	BP	Double-Strand Break Repair
GO:0044464	0.002822	617	7833	CC	Cell Part
GO:0006396	0.002822	54	400	BP	RNA Processing
GO:0071704	0.002858	433	5274	BP	Organic Substance Metabolic Process
GO:0008380	0.002991	36	228	BP	RNA Splicing
GO:0042273	0.004331	7	14	BP	Ribosomal Large Subunit Biogenesis
GO:0006284	0.005424	8	18	BP	Base-Excision Repair
GO:0033683	0.005565	7	13	BP	Nucleotide-Excision Repair, DNA Incision
GO:0003723	0.006361	81	729	MF	RNA Binding
GO:0043231	0.006567	341	3955	CC	Intracellular Membrane-Bounded Organelle
GO:0009451	0.007298	23	127	BP	RNA Modification
GO:0033554	0.008082	78	685	BP	Cellular Response to Stress
GO:0016272	0.008082	5	7	CC	Prefoldin Complex
GO:0034655	0.008564	26	152	BP	Nucleobase-Containing Compound catabolic process
GO:0051301	0.009102	42	302	BP	Cell Division
GO:0044238	0.010144	410	5018	BP	Primary Metabolic Process
GO:0044270	0.011195	28	173	BP	Cellular Nitrogen Compound Catabolic Process
GO:0044427	0.011636	55	446	CC	Chromosomal Part
GO:0006259	0.011636	83	790	BP	DNA Metabolic Process
GO:0006296	0.012274	5	7	BP	Nucleotide-Excision Repair, DNA Incision, 5'-to Lesion
GO:0046700	0.014419	28	176	BP	Heterocycle Catabolic Process
GO:0044265	0.017262	46	360	BP	Cellular Macromolecule Catabolic Process
GO:1902589	0.017262	108	1036	BP	Single-Organism Organelle Organization
GO:0009057	0.017811	52	421	BP	Macromolecule Catabolic Process
GO:0006996	0.020083	135	1353	BP	Organelle Organization
GO:0005671	0.020083	6	12	CC	Ada2/Gcn5/Ada3 Transcription Activator Complex
GO:0030008	0.020914	5	8	CC	TRAPP Complex
GO:0003684	0.021729	9	29	MF	Damaged DNA Binding
GO:0031248	0.021729	17	88	CC	Protein Acetyltransferase Complex
GO:1902493	0.021729	17	88	CC	Acetyltransferase Complex
GO:1990391	0.022606	8	21	CC	DNA Repair Complex
GO:1902494	0.022743	70	649	CC	Catalytic Complex
GO:0042274	0.024917	5	8	BP	Ribosomal Small Subunit Biogenesis
GO:0000724	0.027628	12	48	BP	Double-Strand Break Repair Via Homologous Recombination
GO:0000725	0.027628	12	48	BP	Recombinational Repair
GO:0004536	0.029541	12	55	MF	Deoxyribonuclease Activity
GO:0009987	0.029541	552	7053	BP	Cellular Process
GO:0019439	0.031635	28	187	BP	Aromatic Compound Catabolic Process
GO:0006303	0.031635	9	31	BP	Double-strand Break Repair via Nonhomologous End Joining
GO:0006260	0.032719	24	151	BP	DNA Replication
GO:0043227	0.034215	353	4209	CC	Membrane-Bounded Organelle
GO:0030490	0.036769	9	29	BP	Maturation of SSU-rRNA
GO:0005688	0.036769	3	3	CC	U6 snRNP
GO:1901361	0.038385	28	189	BP	Organic Cyclic Compound Catabolic Process
GO:0000726	0.039812	9	32	BP	Non-Recombinational Repair
GO:0016071	0.043868	46	368	BP	mRNA Metabolic Process
GO:0000781	0.043868	13	60	CC	Chromosome, Telomeric Region
GO:0032040	0.043868	9	30	CC	Small-Subunit Processome
