# Supplementary material for: Comparative transcriptomics of Diuraphis noxia and Schizaphis graminum fed wheat plants containing different aphid-resistance genes
Source: PLoS One. 2020 May 22;15(5):e0233077. doi: 10.1371/journal.pone.0233077 (PMC7313535; doi:10.1371/journal.pone.0233077)
Supplement: S3 Table — SPROT match represents the annotation of the highest scoring blatsp match to the SWISS-PROT database. (XLSX) [file pone.0233077.s003.xlsx]

## Sheet: Sheet1
S3 Table. Annotations of downregulated unigenes in S. graminum fed Dn7 plants. SPROT match represents the annotation of the highest scoring blatsp match to the SWISS-PROT database.
Gene ID	SPROT match	Pfam Domain	Log-Fold Change	FDR Corrected p-value
TRINITY_DN9948_c0_g2	Zinc finger protein 608		-0.34014	0.0174634
TRINITY_DN9810_c0_g1	Membrane-bound alkaline phosphatase	Alkaline phosphatase	-0.357542	0.0390436
TRINITY_DN9784_c0_g2	Cuticle protein	Insect cuticle protein	-0.945188	3.41542e-07
TRINITY_DN9720_c0_g2	Cuticle protein 19	Insect cuticle protein	-0.677605	0.00248093
TRINITY_DN9720_c0_g1	Cuticle protein 19	Insect cuticle protein	-1.04766	1.7293e-06
TRINITY_DN9706_c0_g1	No match	N/A	-1.13768	0.00181925
TRINITY_DN9662_c0_g4	No match	N/A	-0.648812	0.0238712
TRINITY_DN9610_c0_g1	No match	Diedel	-1.53667	0.000566128
TRINITY_DN9602_c0_g1	No match	PWWP domain	-0.340058	0.0345636
TRINITY_DN9484_c0_g1	Short-chain dehydrogenase/reductase family 16C member 6	short chain dehydrogenase	-1.58494	0.00260569
TRINITY_DN9382_c0_g1	Protein BTG1	BTG family	-0.490428	0.0495915
TRINITY_DN9303_c0_g1	Phosphatidylethanolamine-binding protein homolog F40A3.3	Phosphatidylethanolamine-binding protein	-0.859511	0.0444156
TRINITY_DN9230_c0_g1	Cat eye syndrome critical region protein 2	Bromodomain	-0.493928	0.00593714
TRINITY_DN9000_c0_g1	No match	N/A	-0.709341	0.00998152
TRINITY_DN8857_c0_g1	Fatty acid-binding protein, muscle	Lipocalin / cytosolic fatty-acid binding protein family	-0.908508	0.000125324
TRINITY_DN881_c0_g1	No match	N/A	-1.11522	0.00607477
TRINITY_DN8763_c0_g1	Cadherin-89D	Cadherin domain	-0.387106	0.0357988
TRINITY_DN8595_c0_g1	No match	Adenoviral fibre protein	-0.679534	1.54282e-07
TRINITY_DN8590_c0_g2	Gamma-glutamyltranspeptidase 1	Gamma-glutamyltranspeptidase	-0.975843	0.0238333
TRINITY_DN8545_c0_g1	MFS-type transporter SLC18B1	Major Facilitator Superfamily	-1.12665	0.0100899
TRINITY_DN8183_c0_g1	Sodium/hydrogen exchanger 9B1	Sodium/hydrogen exchanger family	-0.411631	0.0150039
TRINITY_DN8140_c0_g1	Heat shock protein 68	Hsp70 protein	-2.27336	0.0115177
TRINITY_DN7954_c0_g1	No match	N/A	-0.661184	0.0405883
TRINITY_DN7815_c0_g2	2-acylglycerol O-acyltransferase 2-A	Diacylglycerol acyltransferase	-0.974112	0.0293074
TRINITY_DN7762_c0_g1	Selenium-binding protein 1-B	56kDa selenium binding protein (SBP56)	-0.512692	0.0380015
TRINITY_DN7078_c0_g1	G1/S-specific cyclin-D3	Cyclin, N-terminal domain	-0.470941	0.0416783
TRINITY_DN7067_c0_g1	No match	SERTA motif	-0.50908	0.0406097
TRINITY_DN7017_c0_g1	Bifunctional lycopene cyclase/phytoene synthase	Squalene/phytoene synthase	-1.17451	0.0204007
TRINITY_DN6978_c0_g2	Myotubularin-related protein 14	N/A	-0.495819	0.00387012
TRINITY_DN6885_c0_g1	No match	N/A	-2.94486	0.0293074
TRINITY_DN6780_c0_g2	Homeobox protein cut	CUT domain	-1.2244	0.0115177
TRINITY_DN6357_c0_g2	Major heat shock 70 kDa protein Ba	Hsp70 protein	-2.69983	0.0212244
TRINITY_DN6357_c0_g1	Major heat shock 70 kDa protein Ab	Hsp70 protein	-1.45654	0.0314911
TRINITY_DN6091_c0_g1	No match	N/A	-0.66992	0.00673738
TRINITY_DN5665_c0_g1	Nose resistant to fluoxetine protein 6	Acyltransferase family	-8.57383	2.36884e-13
TRINITY_DN5275_c0_g1	Heat shock protein 68	Hsp70 protein	-1.45568	0.0146344
TRINITY_DN4737_c0_g1	Transcription factor glial cells missing	GCM motif protein	-6.172	0.0157052
TRINITY_DN4430_c0_g1	Nidogen-1	EGF domain	-0.900621	0.0212216
TRINITY_DN4322_c0_g2	No match	N/A	-3.26715	0.0100899
TRINITY_DN4147_c0_g2	Transcription factor egl-13 {ECO:0000305|PubMed:14668410}	HMG (high mobility group) box	-0.610751	0.00701346
TRINITY_DN37311_c0_g1	No match	N/A	-8.66984	0.000489036
TRINITY_DN36466_c0_g1	Heat shock protein 70 A1	Hsp70 protein	-1.755	0.0240591
TRINITY_DN32648_c0_g1	No match	N/A	-4.39626	0.00593714
TRINITY_DN31878_c0_g1	Platelet-activating factor acetylhydrolase IB subunit beta	GDSL-like Lipase/Acylhydrolase	-5.2884	5.71941e-05
TRINITY_DN31791_c0_g1	Beta-glucosidase A	Glycosyl hydrolase family 1	-2.20321	0.00485535
TRINITY_DN2953_c0_g1	Alpha-tocopherol transfer protein-like	CRAL/TRIO domain	-3.02874	0.00439513
TRINITY_DN29308_c0_g1	Heat shock protein 70 B2	Hsp70 protein	-1.4121	0.0283528
TRINITY_DN2661_c0_g2	No match	N/A	-6.65844	0.000593999
TRINITY_DN2595_c0_g2	Phosphate acetyltransferase	Phosphate acetyl/butaryl transferase	-6.59794	0.00387012
TRINITY_DN256_c0_g1	Transposon Ty3-I Gag-Pol polyprotein	Zinc knuckle	-0.483797	0.00704821
TRINITY_DN2086_c0_g1	Probable ATP-dependent RNA helicase DDX43	KH domain	-0.834096	0.000868943
TRINITY_DN20765_c0_g1	Lactase-phlorizin hydrolase	Glycosyl hydrolase family 1	-2.04485	0.0204007
TRINITY_DN19144_c0_g1	No match	N/A	-5.97219	0.023241
TRINITY_DN1742_c0_g1	Vicianin hydrolase {ECO:0000312|EMBL:ABD03937.1}	Glycosyl hydrolase family 1	-2.16063	0.00486457
TRINITY_DN17167_c0_g2	No match	N/A	-0.830209	5.19353e-05
TRINITY_DN17160_c0_g5	Putative bifunctional UDP-N-acetylglucosamine transferase and deubiquitinase ALG13	D-isomer specific 2-hydroxyacid dehydrogenase, catalytic domain	-0.330246	0.0357034
TRINITY_DN17158_c0_g2	Neural-cadherin	Cadherin domain	-0.429566	0.00734778
TRINITY_DN17156_c2_g1	Metal transporter CNNM2	Domain of unknown function DUF21	-0.36377	0.0155266
TRINITY_DN17146_c2_g1	Probable low-specificity L-threonine aldolase 2	Beta-eliminating lyase	-0.456712	0.0269204
TRINITY_DN17132_c1_g1	Heat shock protein 70 B2	Hsp70 protein	-1.47033	0.0292528
TRINITY_DN17101_c0_g1	Fatty acid synthase	Beta-ketoacyl synthase, N-terminal domain	-1.18874	0.00827417
TRINITY_DN17099_c0_g2	Fatty acid synthase	Beta-ketoacyl synthase, N-terminal domain	-0.444256	0.0204007
TRINITY_DN17099_c0_g1	Fatty acid synthase	Beta-ketoacyl synthase, N-terminal domain	-1.01066	0.0101247
TRINITY_DN17085_c1_g18	Down syndrome cell adhesion molecule-like protein Dscam2	Immunoglobulin domain	-7.3788	0.00509633
TRINITY_DN17082_c1_g1	Fatty acid synthase	Beta-ketoacyl synthase, N-terminal domain	-0.529205	0.00221758
TRINITY_DN17071_c1_g2	Probable multidrug resistance-associated protein lethal(2)03659	ABC transporter	-0.723385	0.00793331
TRINITY_DN17057_c5_g7	No match	N/A	-0.628834	7.51422e-06
TRINITY_DN17057_c5_g4	No match	N/A	-0.535326	0.000484459
TRINITY_DN17057_c4_g1	No match	N/A	-0.364259	0.0149447
TRINITY_DN17046_c6_g1	MAP kinase-interacting serine/threonine-protein kinase 1	Protein kinase domain	-0.414857	0.00593714
TRINITY_DN17030_c1_g5	Protein Jumonji	N/A	-0.371848	0.014068
TRINITY_DN17028_c0_g1	Myrosinase 1 {ECO:0000303|PubMed:11804799}	Glycosyl hydrolase family 1	-1.45833	0.000489036
TRINITY_DN17023_c6_g1	Cuticle protein 19	Insect cuticle protein	-0.354908	0.0176006
TRINITY_DN17011_c1_g1	No match	N/A	-0.388812	0.0417454
TRINITY_DN16978_c2_g2	Low-density lipoprotein receptor-related protein 2	Low-density lipoprotein receptor	-0.310606	0.0411036
TRINITY_DN16978_c2_g1	Low-density lipoprotein receptor-related protein 2	Low-density lipoprotein receptor	-0.918998	0.0116616
TRINITY_DN16977_c0_g1	Basement membrane-specific heparan sulfate proteoglycan core protein	Low-density lipoprotein receptor	-0.388331	0.0118647
TRINITY_DN16976_c0_g1	No match	N/A	-0.787837	0.000801909
TRINITY_DN16970_c0_g2	Serine protease gd	Serine protease gd N-terminus	-0.46723	0.023241
TRINITY_DN16954_c0_g2	No match	N/A	-0.411582	0.028726
TRINITY_DN16946_c1_g1	Cadherin-related tumor suppressor	Laminin G domain	-0.416633	0.0066247
TRINITY_DN16931_c3_g1	b(0,+)-type amino acid transporter 1	Amino acid permease	-0.807656	0.00584851
TRINITY_DN16913_c0_g2	Protein sidekick {ECO:0000303|PubMed:9310325}	Immunoglobulin domain	-0.43871	0.00174828
TRINITY_DN16864_c0_g8	No match	N/A	-0.612547	0.00368896
TRINITY_DN16853_c0_g2	Neurogenic locus notch homolog protein 1	Human growth factor-like EGF	-0.783785	0.00372213
TRINITY_DN16829_c0_g2	UDP-glucuronosyltransferase 2B7	UDP-glucoronosyl and UDP-glucosyl transferase	-0.983863	0.00387012
TRINITY_DN16816_c0_g7	Uncharacterized protein K02A2.6	Integrase core domain	-0.603447	0.0413877
TRINITY_DN16779_c0_g3	Ca(2+)/calmodulin-responsive adenylate cyclase	Adenylate and Guanylate cyclase catalytic domain	-0.3421	0.0293074
TRINITY_DN16778_c3_g1	Zinc finger protein 90	Zinc-finger of C2H2 type	-0.35525	0.0360035
TRINITY_DN16765_c0_g1	Papilin	ovine pancreatic trypsin inhibitor domain	-0.43236	0.0059102
TRINITY_DN16754_c0_g1	Protein abnormal spindle	IQ calmodulin-binding motif	-0.445817	0.0123591
TRINITY_DN16733_c0_g1	Serine protease inhibitor 88Ea {ECO:0000303|PubMed:10692585}	Serpin (serine protease inhibitor)	-0.511341	0.0291505
TRINITY_DN16715_c0_g1	Collagen alpha-1(IV) chain	Collagen triple helix repeat (20 copies)	-0.762277	0.00827417
TRINITY_DN16714_c0_g4	Transcription factor kayak {ECO:0000250|UniProtKB:P21525}	bZIP Maf transcription factor	-0.490905	0.000738827
TRINITY_DN16704_c1_g11	Protein patched	Patched family	-0.312278	0.0461924
TRINITY_DN16699_c0_g2	Inter-alpha-trypsin inhibitor heavy chain H4	Vault protein inter-alpha-trypsin domain	-0.501246	0.0350307
TRINITY_DN16695_c0_g1	Tyrosine-protein phosphatase Lar	Immunoglobulin domain	-0.309607	0.0486554
TRINITY_DN16692_c0_g1	ATP-binding cassette sub-family A member 3	ABC-2 family transporter protein	-0.405569	0.0416783
TRINITY_DN16678_c0_g1	No match	N/A	-0.593768	0.0148599
TRINITY_DN16671_c0_g4	No match	N/A	-0.634109	0.0443397
TRINITY_DN16656_c2_g1	Aminopeptidase N	Peptidase family M1 domain	-0.433924	0.0477969
TRINITY_DN16652_c0_g2	Phosphoenolpyruvate carboxykinase [GTP], mitochondrial	Phosphoenolpyruvate carboxykinase N-terminal domain	-0.834265	0.010355
TRINITY_DN16643_c0_g1	Zinc finger homeobox protein 4	Zinc finger, C2H2 type	-0.520442	0.000831812
TRINITY_DN16595_c1_g4	Toll-like receptor Tollo {ECO:0000305}	Leucine rich repeats (6 copies)	-0.406897	0.0293074
TRINITY_DN16562_c0_g1	Vitellogenin	Lipoprotein amino terminal region	-1.06473	0.0299258
TRINITY_DN16554_c0_g1	Inositol 1,4,5-trisphosphate receptor type 1	Inositol 1,4,5-trisphosphate/ryanodine receptor	-0.595828	4.9143e-05
TRINITY_DN16502_c1_g3	MAGE-like protein 2	N/A	-0.411991	0.00701346
TRINITY_DN16502_c1_g1	No match	N/A	-0.519367	0.000465491
TRINITY_DN16496_c5_g1	Hemocytin	von Willebrand factor type D domain	-1.14591	0.00336993
TRINITY_DN16467_c1_g1	Putative transcription factor SOX-14	HMG-box domain	-0.407075	0.0187193
TRINITY_DN16462_c0_g1	Neurobeachin	Domain of unknown function (DUF4704)	-0.342687	0.0410472
TRINITY_DN16431_c0_g1	Prominin-1-A	Prominin	-0.315123	0.0466641
TRINITY_DN16427_c2_g1	Nuclear receptor coactivator 6	Putative nucleic acid-binding region	-0.338924	0.020284
TRINITY_DN16389_c0_g1	PHD finger protein rhinoceros	Enhancer of polycomb-like	-0.307279	0.0495143
TRINITY_DN16355_c1_g2	Protein PRRC2A	BAT2 N-terminus	-0.349344	0.0262291
TRINITY_DN16306_c0_g1	Protein MON2 homolog	Domain of unknown function (DUF1981)	-0.310853	0.0332399
TRINITY_DN16297_c2_g2	Probable cytochrome P450 6a14	Cytochrome P450	-0.730103	0.0142198
TRINITY_DN16291_c1_g3	Heat shock protein 83	Histidine kinase-, DNA gyrase B-, and HSP90-like ATPase	-0.456566	0.0418036
TRINITY_DN16255_c0_g1	L-threonine ammonia-lyase {ECO:0000303|PubMed:18245290}	Pyridoxal-phosphate dependent enzyme	-0.899362	0.0386621
TRINITY_DN16253_c0_g2	Nipped-B-like protein	N/A	-0.405689	0.0360352
TRINITY_DN16230_c0_g1	UDP-glucuronosyltransferase 2B31	UDP-glucoronosyl and UDP-glucosyl transferase	-0.610179	0.0240591
TRINITY_DN16222_c0_g1	Ceramide synthase 6	TLC domain	-0.319854	0.0482273
TRINITY_DN16220_c0_g6	No match	N/A	-0.57182	0.00286149
TRINITY_DN16197_c0_g4	No match	N/A	-0.338665	0.0170967
TRINITY_DN16179_c5_g1	F-box/LRR-repeat protein 2 {ECO:0000305}	N/A	-1.19228	0.0365024
TRINITY_DN16179_c3_g1	Semaphorin-2A	Sema domain	-0.432817	0.0115177
TRINITY_DN16161_c1_g2	Protein Gawky {ECO:0000312|FlyBase:FBgn0051992}	M domain of GW182	-0.622751	0.00166246
TRINITY_DN16156_c0_g2	Beta-galactosidase	Glycosyl hydrolases family 35	-0.594926	0.0402675
TRINITY_DN16135_c0_g1	DE-cadherin	Laminin_G_2	-0.390081	0.013681
TRINITY_DN16098_c0_g1	Ankyrin repeat domain-containing protein 17	Ankyrin repeats (3 copies)	-0.391186	0.0127839
TRINITY_DN16081_c0_g1	Fibrillin-2	Calcium-binding EGF domain	-0.538261	0.00189711
TRINITY_DN16025_c0_g2	No match	N/A	-0.443672	0.00625646
TRINITY_DN16015_c2_g1	Teneurin-m	GHH signature containing HNH/Endo VII superfamily nuclease toxin	-0.360223	0.0255141
TRINITY_DN16013_c1_g8	Serpin B10	Serpin (serine protease inhibitor)	-0.52044	0.0231091
TRINITY_DN15980_c0_g1	Dihydropyrimidine dehydrogenase [NADP(+)]	Dihydroprymidine dehydrogenase domain II, 4Fe-4S cluster	-0.546121	0.014068
TRINITY_DN15949_c0_g2	Transposon Ty3-I Gag-Pol polyprotein	Retrotransposon gag protein	-0.696919	0.0057732
TRINITY_DN15905_c0_g1	Protein dachsous	Cadherin domain	-0.40301	0.0116616
TRINITY_DN15891_c0_g1	Type I inositol 3,4-bisphosphate 4-phosphatase	PH domain	-0.41373	0.0269204
TRINITY_DN15860_c3_g3	Pyrroline-5-carboxylate reductase {ECO:0000255|HAMAP-Rule:MF_01925}	NADP oxidoreductase coenzyme F420-dependent	-0.589928	0.0300559
TRINITY_DN15834_c0_g1	Protein charybde	RTP801 C-terminal region	-0.443325	0.000489036
TRINITY_DN15822_c0_g1	Chitin synthase 8	Chitin synthase	-0.441048	0.00209899
TRINITY_DN15816_c0_g1	Lysosomal alpha-glucosidase	Trefoil (P-type) domain	-0.410993	0.0416783
TRINITY_DN15780_c0_g2	Low-density lipoprotein receptor-related protein 6	Low-density lipoprotein receptor repeat class B	-0.401414	0.00387012
TRINITY_DN15767_c1_g1	La-related protein CG11505	La domain	-0.406509	0.00977571
TRINITY_DN15764_c0_g1	N/A	Lectin_C	-0.556327	0.000116659
TRINITY_DN15741_c1_g1	Neuropeptide Y receptor type 1	7 transmembrane receptor (rhodopsin family)	-0.443171	0.00168487
TRINITY_DN15676_c0_g1	AF4/FMR2 family member 4 {ECO:0000250|UniProtKB:Q9VQI9}	AF-4 proto-oncoprotein	-0.438521	0.00455852
TRINITY_DN15667_c2_g1	Tyrosine-protein phosphatase non-receptor type 23	BRO1-like domain	-0.344951	0.0357855
TRINITY_DN15647_c0_g1	Cystathionine gamma-lyase	Cys/Met metabolism PLP-dependent enzyme	-0.412118	0.0269204
TRINITY_DN15639_c0_g1	Laminin subunit alpha	Laminin N-terminal (Domain VI)	-0.531891	0.00593714
TRINITY_DN15606_c1_g1	No match	N/A	-0.710333	0.00181925
TRINITY_DN15600_c1_g2	Alpha-tocopherol transfer protein-like	CRAL/TRIO domain	-0.403809	0.0269204
TRINITY_DN15594_c0_g1	B-box type zinc finger protein ncl-1	RING-type zinc-finger	-0.552404	0.001397
TRINITY_DN15567_c0_g1	BAG domain-containing protein Samui	BAG domain	-0.440796	0.0215545
TRINITY_DN15562_c0_g1	Uncharacterized peptidase C1-like protein F26E4.3	N/A	-0.729813	0.0141858
TRINITY_DN15556_c0_g1	No match	N/A	-0.405142	0.00356188
TRINITY_DN15506_c0_g1	No match	Protein of unknown function (DUF1679)	-1.27191	0.00249987
TRINITY_DN15491_c2_g1	No match	N/A	-0.363452	0.0290616
TRINITY_DN15482_c0_g1	Reticulon-4 receptor	Leucine rich repeat	-0.486855	0.0345034
TRINITY_DN15461_c2_g1	Dual specificity protein phosphatase 10	Dual specificity phosphatase, catalytic domain	-0.314154	0.0491613
TRINITY_DN15438_c0_g1	Prestin	Sulfate permease family	-0.561759	0.0202974
TRINITY_DN15408_c2_g2	L-xylulose reductase	short chain dehydrogenase	-0.694243	0.0402675
TRINITY_DN15398_c0_g1	Cuticle protein 8	Insect cuticle protein	-0.442208	0.0266845
TRINITY_DN15385_c0_g1	Insulin-like peptide receptor	Receptor L domain	-0.507872	0.0243553
TRINITY_DN15371_c0_g1	Neurogenic locus Notch protein	Calcium-binding EGF domain	-0.424166	0.00399976
TRINITY_DN15337_c0_g1	Phenoloxidase 2	Hemocyanin, all-alpha domain	-0.379842	0.0316628
TRINITY_DN15332_c1_g3	WW domain-binding protein 2	GRAM domain	-0.489966	0.0436416
TRINITY_DN15331_c0_g1	Ubiquitin carboxyl-terminal hydrolase 16 {ECO:0000255|HAMAP-Rule:MF_03062}	Zn-finger in ubiquitin-hydrolases and other protein	-0.513598	0.028509
TRINITY_DN15306_c0_g1	Growth arrest-specific protein 1	N/A	-0.340829	0.0286369
TRINITY_DN15300_c2_g1	Nuclear receptor coactivator 2 {ECO:0000250|UniProtKB:Q9W705}	PAS fold	-0.521625	0.0132039
TRINITY_DN15288_c0_g1	Plexin-A4	Sema domain	-0.417774	0.00710901
TRINITY_DN15276_c2_g1	Acyl-CoA Delta(11) desaturase	Fatty acid desaturase	-0.457438	0.0231091
TRINITY_DN15273_c1_g3	Esterase FE4	Carboxylesterase family	-1.73747	0.0054654
TRINITY_DN15256_c0_g1	Galectin-3-binding protein A	Chitin binding Peritrophin-A domain	-0.99334	0.026497
TRINITY_DN15194_c0_g2	MAGUK p55 subfamily member 5	PDZ domain (Also known as DHR or GLGF)	-0.31028	0.0350307
TRINITY_DN1516_c0_g1	Neuroglian	Immunoglobulin domain	-2.80178	0.0315839
TRINITY_DN15169_c0_g1	ATP-binding cassette sub-family G member 4	ABC transporter	-0.386821	0.0421253
TRINITY_DN15157_c0_g1	Transient-receptor-potential-like protein	Ankyrin repeat	-0.852389	0.0108104
TRINITY_DN15151_c1_g6	Cuticle protein 8	Insect cuticle protein	-0.426458	0.00589888
TRINITY_DN15106_c0_g1	No match	N/A	-0.808639	0.0346711
TRINITY_DN15092_c0_g1	Polypeptide N-acetylgalactosaminyltransferase 5	Glycosyl transferase family 2	-0.354239	0.0262291
TRINITY_DN15060_c0_g1	Nephrin	Immunoglobulin I-set domain	-0.392161	0.0461924
TRINITY_DN15009_c0_g1	Lysine-specific demethylase 3A	JmjC domain, hydroxylase	-0.34288	0.028509
TRINITY_DN14960_c0_g1	Prolow-density lipoprotein receptor-related protein 1	Low-density lipoprotein receptor repeat class B	-0.363498	0.016073
TRINITY_DN14899_c0_g1	Zinc finger protein 598	Zinc finger, C3HC4 type (RING finger)	-0.341436	0.0292528
TRINITY_DN14858_c0_g1	Leucine-rich repeat neuronal protein 2	Leucine rich repeats (6 copies)	-0.403666	0.0202974
TRINITY_DN14810_c0_g1	No match	N/A	-0.857578	0.0242788
TRINITY_DN14753_c0_g1	No match	N/A	-0.455939	0.0374741
TRINITY_DN14721_c0_g1	Venom serine carboxypeptidase	Serine carboxypeptidase	-0.732504	0.0231091
TRINITY_DN14689_c1_g1	No match	Helix-turn-helix domain	-0.462753	0.0230062
TRINITY_DN14676_c1_g1	Transcription elongation regulator 1	N/A	-0.551475	0.00584414
TRINITY_DN14658_c0_g1	No match	N/A	-1.38448	0.0245796
TRINITY_DN14657_c0_g1	Toll-like receptor 6 {ECO:0000305}	Leucine rich repeat	-0.338515	0.0269204
TRINITY_DN14631_c2_g3	No match	N/A	-0.674596	0.0002221
TRINITY_DN14631_c2_g1	No match	N/A	-0.687497	5.74685e-05
TRINITY_DN14631_c1_g1	No match	N/A	-0.429027	0.00998152
TRINITY_DN14596_c0_g1	Toll-like receptor 7 {ECO:0000305}	Leucine rich repeat	-0.43659	0.0177159
TRINITY_DN14593_c0_g1	Proton-coupled amino acid transporter 4	Transmembrane amino acid transporter protein	-0.513004	0.0020585
TRINITY_DN14565_c0_g1	Collagen alpha-1(XI) chain	Collagen triple helix repeat	-0.974072	0.0148599
TRINITY_DN14556_c0_g1	Transcription elongation regulator 1	N/A	-0.374797	0.0216285
TRINITY_DN14517_c0_g1	Protein SZT2	N/A	-0.610255	0.0402675
TRINITY_DN14508_c0_g1	Chloride channel protein 2	Voltage gated chloride channel	-0.612007	0.0203588
TRINITY_DN14486_c0_g1	Alpha-aminoadipic semialdehyde synthase, mitochondrial	Alanine dehydrogenase/PNT, N-terminal domain	-1.35841	0.0269204
TRINITY_DN14472_c0_g1	Serine/threonine-protein kinase LMTK2	Protein tyrosine kinase	-0.351298	0.0290687
TRINITY_DN14449_c0_g1	Nose resistant to fluoxetine protein 6	Acyltransferase family	-0.448533	0.00672971
TRINITY_DN14444_c0_g1	Protein unc-45 homolog A	Myosin-binding striated muscle assembly central	-0.347384	0.0269204
TRINITY_DN14409_c0_g1	E3 ubiquitin-protein ligase MIB1	Zinc finger, C3HC4 type (RING finger)^	-0.405148	0.00534404
TRINITY_DN14321_c0_g3	Furin-like protease 2	Peptidase S8 pro-domain	-0.450241	0.0495915
TRINITY_DN14314_c0_g1	Putative phospholipase B-like 2	Phospholipase B	-0.7566	0.0416783
TRINITY_DN14313_c0_g2	Sterile alpha and TIR motif-containing protein 1	Armadillo/beta-catenin-like repeat	-0.485094	0.00421796
TRINITY_DN14309_c0_g1	Solute carrier family 46 member 3	Major Facilitator Superfamily	-1.42099	0.00181925
TRINITY_DN14273_c1_g1	Calcium/calmodulin-dependent protein kinase kinase 2	Protein kinase domain	-0.346938	0.0286344
TRINITY_DN14102_c0_g1	Histone-lysine N-methyltransferase 2D	PHD-finger	-0.767377	0.00174769
TRINITY_DN14083_c0_g1	Formin-like protein CG32138	Diaphanous GTPase-binding Domain	-0.418676	0.0148599
TRINITY_DN14062_c0_g3	Transcription elongation regulator 1	N/A	-0.735652	0.00827417
TRINITY_DN14062_c0_g1	Transcription elongation regulator 1	N/A	-0.379533	0.0148599
TRINITY_DN14054_c0_g1	Soluble calcium-activated nucleotidase 1	Apyrase	-0.969439	0.0151532
TRINITY_DN13953_c0_g3	No match	SEA domain	-0.641918	0.000355119
TRINITY_DN13953_c0_g2	Transcription elongation regulator 1	N/A	-0.978587	0.0322313
TRINITY_DN13883_c0_g1	Monocarboxylate transporter 9	Major Facilitator Superfamily	-0.382969	0.0374741
TRINITY_DN13840_c0_g1	LON peptidase N-terminal domain and RING finger protein 3	Zinc finger, C3HC4 type (RING finger)	-0.43475	0.044152
TRINITY_DN13806_c0_g1	Pancreatic lipase-related protein 2 {ECO:0000250|UniProtKB:P54317}	Lipase	-1.22016	0.0360352
TRINITY_DN13748_c0_g2	Glycogen debranching enzyme	N-terminal domain from the human glycogen debranching enzyme	-0.922743	0.00827417
TRINITY_DN13743_c0_g1	Mediator of RNA polymerase II transcription subunit 14	Mediator complex subunit MED14	-0.40749	0.0192909
TRINITY_DN13693_c0_g1	Vitellogenin-6	Lipoprotein amino terminal region	-1.15157	0.0287671
TRINITY_DN13692_c0_g1	No match	N/A	-1.02305	0.0240591
TRINITY_DN13632_c0_g1	Collagen alpha-1(IV) chain	Collagen triple helix repeat (20 copies)	-0.815043	0.00451607
TRINITY_DN13583_c0_g1	No match	Lytic polysaccharide mono-oxygenase, cellulose-degrading	-0.442772	0.0258192
TRINITY_DN13582_c0_g1	Transcription factor HNF-4 homolog	Zinc finger, C4 type (two domains)	-0.617551	0.0269057
TRINITY_DN13509_c1_g2	Endocuticle structural glycoprotein SgAbd-2	Insect cuticle protein	-0.358838	0.0253714
TRINITY_DN13397_c0_g1	No match	N/A	-0.984119	0.0380914
TRINITY_DN13377_c0_g1	Dwarfin sma-2	MH2 domain	-0.371291	0.0425607
TRINITY_DN13376_c0_g5	Omega-amidase NIT2	Carbon-nitrogen hydrolase	-1.08467	0.0203317
TRINITY_DN13375_c0_g1	ATP-dependent helicase brm	QLQ	-0.379601	0.014068
TRINITY_DN13313_c0_g1	No match	N/A	-0.710172	0.00607556
TRINITY_DN13298_c0_g1	No match	N/A	-0.531956	0.00170219
TRINITY_DN13296_c0_g1	Sodium channel protein 60E	Ion transport protein	-0.90699	0.0300559
TRINITY_DN13279_c0_g1	Uncharacterized oxidoreductase SSP1627	NAD dependent epimerase/dehydratase family	-0.485436	0.000484459
TRINITY_DN13268_c1_g2	Open rectifier potassium channel protein 1	Ion channel	-0.614846	0.0118647
TRINITY_DN13260_c0_g1	No match	N/A	-0.525769	0.0290164
TRINITY_DN13246_c0_g1	Zinc finger protein 512B	N/A	-0.586335	0.000116659
TRINITY_DN13243_c0_g1	UDP-glucuronosyltransferase 2C1	UDP-glucoronosyl and UDP-glucosyl transferase	-0.617402	0.000801909
TRINITY_DN13212_c0_g4	Repetitive proline-rich cell wall protein 1	N/A	-0.46012	0.0380914
TRINITY_DN13178_c0_g1	Transcription factor AP-1	Jun-like transcription factor	-0.525283	0.000178612
TRINITY_DN13144_c0_g1	Palmitoyltransferase app {ECO:0000303|PubMed:18804377}	DHHC palmitoyltransferase	-4.19915	0.00223281
TRINITY_DN13142_c0_g1	Phenoloxidase 2	Hemocyanin, all-alpha domain	-0.395135	0.0259734
TRINITY_DN13123_c0_g1	Chorion peroxidase	Animal haem peroxidase	-0.517992	0.00841115
TRINITY_DN13072_c0_g1	No match	N/A	-0.48444	0.00509633
TRINITY_DN12998_c1_g1	Dorsal-ventral patterning tolloid-like protein 1	Astacin (Peptidase family M12A)	-0.449827	0.0446721
TRINITY_DN12968_c0_g1	Wee1-like protein kinase 2	Protein kinase domain	-0.423104	0.042325
TRINITY_DN12941_c0_g2	Eye-specific diacylglycerol kinase	Phorbol esters/diacylglycerol binding domain (C1 domain)	-0.469853	0.0406097
TRINITY_DN12933_c0_g1	No match	N/A	-1.09232	0.0100899
TRINITY_DN12931_c0_g1	No match	N/A	-1.18614	0.000489036
TRINITY_DN12893_c0_g1	Endothelin-converting enzyme 1	Peptidase family M13	-1.83742	0.0369991
TRINITY_DN12869_c0_g1	No match	N/A	-0.548323	0.0350809
TRINITY_DN12855_c0_g1	Transcription factor cwo {ECO:0000305}	Helix-loop-helix DNA-binding domain	-0.587752	0.00438883
TRINITY_DN12845_c0_g1	No match	N/A	-0.317392	0.0472195
TRINITY_DN12820_c0_g1	Serine/threonine-protein kinase Genghis Khan	Protein kinase domain	-0.394123	0.0187193
TRINITY_DN12807_c0_g1	Homeodomain-interacting protein kinase 2	Protein kinase domain	-0.412796	0.00607556
TRINITY_DN12779_c0_g3	Polycomb complex protein BMI-1	Zinc finger, C3HC4 type (RING finger)	-0.381667	0.0116616
TRINITY_DN12726_c1_g1	Endoplasmic reticulum aminopeptidase 2	Peptidase family M1 domain	-0.429051	0.0293074
TRINITY_DN12723_c0_g3	No match	Zona_pellucida	-0.819093	0.00827417
TRINITY_DN12687_c0_g1	Reticulon-4-interacting protein 1 homolog, mitochondrial	Alcohol dehydrogenase GroES-like domain	-0.395052	0.044152
TRINITY_DN12642_c0_g1	Facilitated trehalose transporter Tret1 {ECO:0000250|UniProtKB:Q7PIR5}	Major Facilitator Superfamily	-1.04682	0.0115177
TRINITY_DN12613_c0_g1	Thiamine transporter 2	Reduced folate carrier	-0.616514	0.0150039
TRINITY_DN12569_c0_g1	Activating transcription factor 3 {ECO:0000312|FlyBase:FBgn0028550}	bZIP Maf transcription factor	-0.488319	0.0187193
TRINITY_DN12516_c0_g1	Laccase-2	Multicopper oxidase	-0.51539	0.0478106
TRINITY_DN12417_c0_g1	Diuretic hormone receptor	Hormone receptor domain	-0.368868	0.0421253
TRINITY_DN12383_c0_g1	No match	N/A	-0.414306	0.0436416
TRINITY_DN12339_c0_g2	No match	N/A	-0.491566	0.0482113
TRINITY_DN12269_c0_g1	CLIP-associating protein 1 {ECO:0000250|UniProtKB:Q7Z460}	CLASP N terminal	-0.306611	0.0376807
TRINITY_DN12249_c0_g1	Nucleic-acid-binding protein from transposon X-element	Associated with zinc fingers	-1.23743	0.0457426
TRINITY_DN12242_c0_g1	Titin	Immunoglobulin I-set domain	-0.72685	0.0287252
TRINITY_DN12235_c0_g1	Vacuolar protein sorting-associated protein 41 homolog	WD domain, G-beta repeat	-0.392385	0.0293074
TRINITY_DN12171_c0_g2	Low-density lipoprotein receptor-related protein 1	Low-density lipoprotein receptor domain class A	-1.05951	0.00444356
TRINITY_DN12135_c1_g1	Alpha-tocopherol transfer protein-like	CRAL/TRIO domain	-0.616464	0.0176006
TRINITY_DN12038_c0_g1	Enhancer of split mbeta protein	Helix-loop-helix DNA-binding domain	-0.653633	0.00995911
TRINITY_DN12011_c0_g1	Sodium-independent sulfate anion transporter	Sulfate permease family	-0.593527	0.0206574
TRINITY_DN11979_c0_g1	No match	N/A	-0.512944	0.0151532
TRINITY_DN1192_c0_g1	No match	N/A	-1.15985	0.0133546
TRINITY_DN11928_c0_g1	Esterase E4	Carboxylesterase family	-1.27035	0.00113602
TRINITY_DN11827_c0_g2	SPRY domain-containing SOCS box protein 3	SPRY domain	-0.468958	0.0243553
TRINITY_DN11798_c0_g2	RNA-binding protein fusilli	29.098%ID	-0.46211	0.0171695
TRINITY_DN11645_c0_g1	Peroxidasin	Leucine rich repeat	-0.645346	0.00987251
TRINITY_DN11626_c0_g1	No match	N/A	-0.490403	0.0216285
TRINITY_DN11600_c0_g1	Unconventional myosin-XV	Myosin head (motor domain)	-0.44023	0.0364679
TRINITY_DN1152_c0_g1	RNA-binding protein Nova-1	KH domain	-1.00888	0.0115177
TRINITY_DN11519_c0_g1	15-hydroxyprostaglandin dehydrogenase [NAD(+)]	short chain dehydrogenase	-1.03723	0.00247203
TRINITY_DN11515_c0_g1	Putative inorganic phosphate cotransporter	Major Facilitator Superfamily	-0.943196	0.0466641
TRINITY_DN11443_c0_g1	DNA-directed RNA polymerase II subunit RPB1	RNA polymerase Rpb1, domain 1	-0.372466	0.0194386
TRINITY_DN11385_c0_g1	Fork head domain transcription factor slp1	Forkhead domain	-0.593509	0.0413877
TRINITY_DN11252_c1_g1	Histone acetyltransferase p300	TAZ zinc finger	-0.386692	0.0235375
TRINITY_DN11242_c0_g1	Endocuticle structural glycoprotein SgAbd-4	Insect cuticle protein	-0.370128	0.0150039
TRINITY_DN11239_c0_g1	Membrane metallo-endopeptidase-like 1	Peptidase family M13	-1.44043	0.0251848
TRINITY_DN11198_c1_g1	Histone-lysine N-methyltransferase 2C	N/A	-0.587771	0.0141858
TRINITY_DN11197_c0_g1	UDP-glucuronosyltransferase 2C1	UDP-glucoronosyl and UDP-glucosyl transferase	-0.550113	0.0292528
TRINITY_DN11126_c1_g1	No match	Chitin binding Peritrophin-A domain	-0.712706	0.0419519
TRINITY_DN11071_c0_g1	Dehydrogenase/reductase SDR family member 11	short chain dehydrogenase	-0.497641	0.0206614
TRINITY_DN10976_c0_g2	Zinc finger protein basonuclin-2	N/A	-0.78108	0.00471503
TRINITY_DN10975_c0_g1	Solute carrier family 23 member 2 {ECO:0000250|UniProtKB:Q9UGH3}	Permease family	-0.565282	0.0317131
TRINITY_DN10954_c0_g1	Retinal dehydrogenase 1 {ECO:0000305}	Aldehyde dehydrogenase family	-0.763779	0.0392466
TRINITY_DN10951_c0_g2	Porin-like protein BUsg_347	Gram-negative porin	-8.15113	0.00106113
TRINITY_DN10783_c0_g1	Folate transporter 1	Reduced folate carrier	-1.73405	0.00473695
TRINITY_DN10719_c0_g1	Isovaleryl-CoA dehydrogenase, mitochondrial	Acyl-CoA dehydrogenase, N-terminal domain	-0.956483	0.0204007
TRINITY_DN10661_c0_g1	Transient receptor potential channel pyrexia	Ankyrin repeat	-0.766467	0.00593714
TRINITY_DN10625_c0_g1	Protein-glutamate O-methyltransferase {ECO:0000250|UniProtKB:Q9H993}	Protein of unknown function DUF89	-0.737512	0.0224278
TRINITY_DN10501_c0_g1	Protein mothers against dpp	MH1 domain	-0.310534	0.0386621
TRINITY_DN10393_c0_g1	No match	MH1 domain	-0.554519	0.0316284
TRINITY_DN10323_c0_g1	E:8.8e-67	N/A	-0.567018	0.00593714
TRINITY_DN10246_c1_g4	Collagen alpha-1(XXI) chain	Fuseless	-0.561669	0.0151532
TRINITY_DN10170_c0_g1	Lysosome membrane protein 2	CD36 family	-0.988609	0.0288092
TRINITY_DN10161_c0_g1	Myotubularin-related protein 13	uDENN domain	-0.374952	0.00919417
TRINITY_DN10116_c0_g2	tRNA (guanine-N(7)-)-methyltransferase non-catalytic subunit wuho {ECO:0000255|HAMAP-Rule:MF_03056}	WD domain, G-beta repeat	-6.51062	0.00113602
