# Supplementary material for: Comparative transcriptomics of Diuraphis noxia and Schizaphis graminum fed wheat plants containing different aphid-resistance genes
Source: PLoS One. 2020 May 22;15(5):e0233077. doi: 10.1371/journal.pone.0233077 (PMC7313535; doi:10.1371/journal.pone.0233077)
Supplement: S4 Table — SPROT match represents the annotation of the highest scoring blatsp match to the SWISS-PROT database. (XLSX) [file pone.0233077.s004.xlsx]

## Sheet: Sheet1
S4 Table. Annotations of upregulated unigenes in S. graminum fed Dn7 plants. SPROT match represents the annotation of the highest scoring blatsp match to the SWISS-PROT database.
Gene ID	SPROT match	Pfam Domain	Log-Fold Change	FDR Corrected p-value
TRINITY_DN9678_c0_g1	Transmembrane protein adipocyte-associated 1 homolog	Predicted membrane protein	0.323257	0.0316284
TRINITY_DN9675_c0_g2	Trafficking protein particle complex subunit 2-like protein	Sedlin, N-terminal conserved region	0.432056	0.0130216
TRINITY_DN9641_c0_g1	Coatomer subunit epsilon	Coatomer epsilon subunit	0.298047	0.0456527
TRINITY_DN9624_c0_g1	Peptidyl-tRNA hydrolase 2, mitochondrial	Peptidyl-tRNA hydrolase PTH2	0.356624	0.0251848
TRINITY_DN955_c0_g2	Putative sulfite reductase [NADPH] hemoprotein beta-component	Nitrite and sulphite reductase 4Fe-4S domain	2.78794	0.0390024
TRINITY_DN9514_c0_g2	60S ribosomal protein L44	Ribosomal protein L44	0.369167	0.0365812
TRINITY_DN9467_c0_g1	Phosphatidylinositol glycan anchor biosynthesis class U protein	GPI transamidase subunit PIG-U	0.342795	0.0247757
TRINITY_DN9457_c0_g1	No match	N/A	0.660287	0.00358337
TRINITY_DN9383_c0_g1	Protein FAM166B	Protein of unknown function (DUF2475)	0.748462	0.00138818
TRINITY_DN9313_c0_g2	Calcium and integrin-binding protein 1		0.459592	0.0446275
TRINITY_DN9266_c0_g1	Elongation of very long chain fatty acids protein AAEL008004	GNS1/SUR4 family	0.333684	0.0212216
TRINITY_DN9064_c0_g1	Transcription termination factor 2	SNF2 family N-terminal domain	0.506127	0.0095752
TRINITY_DN8987_c0_g1	No match	N/A	0.4722	0.026526
TRINITY_DN8904_c0_g1	Transcription initiation factor TFIID subunit 13	Transcription initiation factor IID, 18kD subunit	0.356474	0.042325
TRINITY_DN8851_c0_g2	No match	N/A	2.13647	0.0472195
TRINITY_DN8758_c0_g1	No match	ANF receptor	0.577471	0.0299258
TRINITY_DN8703_c0_g1	Protein SHQ1 homolog	SHQ1 protein	0.390508	0.0290616
TRINITY_DN8699_c0_g1	KAT8 regulatory NSL complex subunit 2	Potential DNA-binding domain	0.356781	0.0346673
TRINITY_DN8689_c0_g2	Adenylate kinase isoenzyme 6 {ECO:0000255|HAMAP-Rule:MF_03173}	AAA domain	0.398186	0.0400462
TRINITY_DN8627_c0_g1	PiggyBac transposable element-derived protein 4	Transposase IS4	1.51121	0.0288561
TRINITY_DN8173_c0_g2	Non-structural maintenance of chromosomes element 1 homolog	Nse1 non-SMC component of SMC5-6 complex	0.615217	0.0350637
TRINITY_DN8076_c0_g2	Dehydrogenase/reductase SDR family member on chromosome X	short chain dehydrogenase	0.421413	0.0395951
TRINITY_DN7905_c0_g1	No match	Coilin N-terminus	0.474934	0.0283528
TRINITY_DN7884_c0_g1	Pheromone-binding protein-related protein 6	PBP/GOBP family	0.652169	0.0132788
TRINITY_DN7883_c0_g2	Dynamin-1-like protein	Dynamin central region	0.866316	0.0341529
TRINITY_DN7501_c0_g2	Deoxyuridine 5'-triphosphate nucleotidohydrolase {ECO:0000255|HAMAP-Rule:MF_00116}	dUTPase	7.93469	1.44638e-09
TRINITY_DN7234_c0_g1	RING finger protein 113A	Zinc finger C-x8-C-x5-C-x3-H type (and similar)	0.455736	0.0416783
TRINITY_DN7070_c0_g1	Zinc finger protein 544	37.5%ID	0.73041	0.00530457
TRINITY_DN6945_c0_g2	No match	N/A	6.81085	0.00593714
TRINITY_DN6912_c0_g2	No match	N/A	0.671108	0.026526
TRINITY_DN6871_c0_g2	Flagellar hook-associated protein 1		7.01509	0.00530457
TRINITY_DN6757_c0_g2	Zinc finger protein 862	Domain of unknown function (DUF4371)	6.35515	0.0104779
TRINITY_DN6727_c0_g2	39S ribosomal protein L10, mitochondrial	Ribosomal protein L10	0.340325	0.0419519
TRINITY_DN6397_c0_g1	Platelet-derived growth factor subunit B	PDGF/VEGF domain	0.464221	0.0212244
TRINITY_DN6377_c0_g1	N-acylneuraminate cytidylyltransferase A {ECO:0000305|PubMed:22351762}	Cytidylyltransferase	0.530877	0.0212244
TRINITY_DN6238_c0_g3	No match	N/A	0.42476	0.0416783
TRINITY_DN5766_c0_g2	No match	N/A	6.8921	0.00468115
TRINITY_DN4062_c0_g1	Kinesin-like protein costa		1.23047	0.0342523
TRINITY_DN3982_c0_g2	Histidine biosynthesis bifunctional protein HisB {ECO:0000255|HAMAP-Rule:MF_01022}	Polynucleotide kinase 3 phosphatase	4.25051	0.00603758
TRINITY_DN3959_c0_g3	Malonyl CoA-acyl carrier protein transacylase	Acyl transferase domain	6.93605	0.00625646
TRINITY_DN36426_c0_g1	U6 snRNA-associated Sm-like protein LSm1	LSM domain	0.372484	0.0315839
TRINITY_DN3610_c0_g1	Phosphoheptose isomerase {ECO:0000255|HAMAP-Rule:MF_00067}	SIS domain	0.540013	0.0365024
TRINITY_DN3098_c0_g2	NADH-quinone oxidoreductase subunit C/D {ECO:0000255|HAMAP-Rule:MF_01359}	Respiratory-chain NADH dehydrogenase, 30 Kd subunit	7.46108	0.00166246
TRINITY_DN1976_c0_g3	No match	N/A	4.39908	0.00184985
TRINITY_DN1879_c0_g2	Leucine--tRNA ligase {ECO:0000255|HAMAP-Rule:MF_00049}	tRNA synthetases class I (I, L, M and V)	7.23448	0.00451607
TRINITY_DN18373_c0_g1	Electron transport complex subunit B {ECO:0000255|HAMAP-Rule:MF_00463}	Putative Fe-S cluster	3.25593	0.0461924
TRINITY_DN17182_c0_g1	Centrosome-associated protein 350		0.445135	0.00576665
TRINITY_DN17156_c1_g1	Gamma-glutamyltransferase ustH {ECO:0000303|PubMed:24841822}	Gamma-glutamyltranspeptidase	0.386367	0.0202974
TRINITY_DN17118_c1_g12	Histone acetyltransferase GCN5	Bromodomain	0.614115	0.0177159
TRINITY_DN17118_c1_g10	Exocyst complex component 4		0.408659	0.0224278
TRINITY_DN17099_c1_g2	U2 small nuclear ribonucleoprotein A'	Leucine-rich repeat	0.382552	0.00997186
TRINITY_DN17097_c0_g1	Exocyst complex component 4	Sec8 exocyst complex component specific domain	0.373093	0.0433776
TRINITY_DN17079_c4_g4	TBC1 domain family member 13	Rab-GTPase-TBC domain	0.299571	0.0434376
TRINITY_DN17026_c4_g9	Cyclin-dependent kinase 1	Protein kinase domain	0.345933	0.0239571
TRINITY_DN16965_c0_g1	DNA-dependent protein kinase catalytic subunit	24.306%ID	0.503472	0.000980805
TRINITY_DN16964_c1_g4	THAP domain-containing protein 4	THAP domain	0.595888	0.00140209
TRINITY_DN16937_c1_g3	No match	N/A	0.439358	0.00172302
TRINITY_DN16936_c2_g2	Acetylcholine receptor subunit alpha-like 1	Neurotransmitter-gated ion-channel ligand binding domain	0.374582	0.0224278
TRINITY_DN16832_c2_g5	ADP-ribosylation factor-like protein 2	ADP-ribosylation factor family	0.312696	0.0242692
TRINITY_DN16816_c0_g1	Macrophage migration inhibitory factor homolog	Macrophage migration inhibitory factor (MIF)	0.355158	0.0272669
TRINITY_DN16795_c2_g8	No match	MULE transposase domain	0.673984	0.045596
TRINITY_DN16756_c1_g5	Dynein light chain Tctex-type 1	Tctex-1 family	0.399519	0.0402675
TRINITY_DN16750_c0_g2	No match	N/A	0.850115	0.00181925
TRINITY_DN16725_c2_g5	No match	THAP domain	1.2398	0.00589888
TRINITY_DN16708_c2_g6	No match	N/A	0.391606	0.0309317
TRINITY_DN16704_c1_g4	Protein transport protein Sec31A		0.381995	0.0177159
TRINITY_DN16666_c0_g2	No match	N/A	0.57768	0.0219386
TRINITY_DN16659_c4_g1	Hydroxylysine kinase		0.629293	0.00998152
TRINITY_DN16657_c4_g1	Lariat debranching enzyme	Lariat debranching enzyme, C-terminal domain	0.469417	0.0244774
TRINITY_DN16653_c0_g1	Cytochrome b-c1 complex subunit 7	Ubiquinol-cytochrome C reductase complex 14kD subunit	0.36064	0.0329991
TRINITY_DN16633_c7_g1	No match	N/A	1.05277	0.0059102
TRINITY_DN16623_c0_g9	Carnosine N-methyltransferase {ECO:0000250|UniProtKB:Q5BJZ6}	N2227-like protein	0.301287	0.0423936
TRINITY_DN16603_c0_g5	No match	N/A	0.49838	0.0156428
TRINITY_DN16595_c1_g5	Elongin-B	Ubiquitin family	0.311496	0.0290616
TRINITY_DN16595_c1_g3	Coiled-coil domain-containing protein 149	Uncharacterized coiled-coil protein (DUF2353)	0.378105	0.0412997
TRINITY_DN16551_c0_g1	CDK5 regulatory subunit-associated protein 3 {ECO:0000305}	Protein of unknown function (DUF773)	0.321594	0.026456
TRINITY_DN16531_c0_g1	Myosin-2 essential light chain	EF-hand domain pair	0.439412	0.00456702
TRINITY_DN16457_c2_g1	S-phase kinase-associated protein 2	F-box domain	0.427713	0.0418036
TRINITY_DN16391_c1_g3	Ribonuclease R {ECO:0000255|HAMAP-Rule:MF_01895}	RNB domain	3.7835	0.0486879
TRINITY_DN16376_c0_g1	DNA transposase THAP9	Transposase protein	0.356039	0.0292528
TRINITY_DN16365_c0_g1	No match	N/A	0.512301	0.00410029
TRINITY_DN16330_c0_g1	Protein mago nashi homolog 2	Mago nashi protein	1.06206	0.00640918
TRINITY_DN16289_c1_g4	GON-4-like protein		0.421864	0.00253788
TRINITY_DN16239_c1_g1	DCN1-like protein 1	UBA-like domain	0.317454	0.0317978
TRINITY_DN16229_c0_g1	No match	N/A	0.493852	0.00750616
TRINITY_DN16184_c0_g2	GRIP and coiled-coil domain-containing protein 2	GRIP domain	0.432989	0.00751949
TRINITY_DN16023_c1_g1	Zinc finger CCCH domain-containing protein 14		0.38358	0.0234503
TRINITY_DN16012_c1_g1	NCK-interacting protein with SH3 domain	SH3 domain	0.470783	0.00116668
TRINITY_DN16004_c0_g1	Cytochrome c oxidase subunit 7C, mitochondrial	Cytochrome c oxidase subunit VIIc	0.418752	0.0418036
TRINITY_DN15971_c0_g1	Transposable element P transposase	Transposase protein	0.576749	0.00181925
TRINITY_DN15840_c2_g1	tRNA-splicing endonuclease subunit Sen2	tRNA intron endonuclease, catalytic C-terminal domain	0.362043	0.0357855
TRINITY_DN15795_c0_g1	Phosphatidylinositol N-acetylglucosaminyltransferase subunit A	Glycosyltransferase Family 4	0.508144	0.000709323
TRINITY_DN15779_c1_g1	Gonadal protein gdl	DiGeorge syndrome critical region 6 (DGCR6) protein	0.498464	0.0202493
TRINITY_DN15740_c1_g4	No match	N/A	0.383754	0.0374741
TRINITY_DN15689_c0_g1	N-acetyltransferase eco	zinc-finger of acetyl-transferase ESCO	0.457393	0.0374741
TRINITY_DN15684_c1_g1	Isoleucine--tRNA ligase, mitochondrial	tRNA synthetases class I (I, L, M and V)	0.300985	0.0262291
TRINITY_DN15653_c0_g1	Selenoprotein S {ECO:0000250|UniProtKB:Q9BQE4}	Selenoprotein S (SelS)	0.401411	0.00440803
TRINITY_DN15573_c0_g2	DNA-directed RNA polymerase III subunit RPC5	Sin-like protein conserved region	8.39085	0.000229409
TRINITY_DN15569_c0_g1	HEAT repeat-containing protein 6	Domain of unknown function (DUF4042)	0.460073	0.0100899
TRINITY_DN15553_c1_g4	Protein FRA10AC1 homolog	Folate-sensitive fragile site protein Fra10Ac1	0.400614	0.0066247
TRINITY_DN15540_c0_g1	ATP-binding cassette sub-family D member 3	ABC transporter	1.41023	0.028509
TRINITY_DN15528_c0_g2	Serine--tRNA ligase, mitochondrial	tRNA synthetase class II core domain (G, H, P, S and T)	0.372297	0.0167474
TRINITY_DN15516_c0_g1	No match	N/A	0.371901	0.0212244
TRINITY_DN15453_c0_g2	No match	Methyltransferase domain	0.353024	0.0472195
TRINITY_DN15442_c0_g1	Cuticle protein 6	Insect cuticle protein	1.19369	3.17469e-08
TRINITY_DN15412_c0_g1	Centrosomal protein of 135 kDa	33.514%ID	0.411728	0.0056848
TRINITY_DN15391_c0_g2	Methylosome subunit pICln	Regulator of volume decrease after cellular swelling	0.419725	0.0416783
TRINITY_DN15391_c0_g1	No match	N/A	0.325841	0.0374741
TRINITY_DN15380_c0_g1	No match	N/A	0.629725	0.001397
TRINITY_DN15271_c1_g1	Nicotinamide riboside kinase 1	AAA domain	0.325517	0.0251848
TRINITY_DN15269_c0_g1	No match	N/A	0.414318	0.0251848
TRINITY_DN15266_c0_g1	3'-5' exoribonuclease 1	Exonuclease	0.486083	0.0054654
TRINITY_DN15202_c0_g1	Myosin-2 essential light chain	EF-hand domain	0.370138	0.00753344
TRINITY_DN15195_c0_g1	No match	N/A	0.536817	0.00747117
TRINITY_DN15185_c0_g1	No match	PAXIP1-associated-protein-1 C term PTIP binding protei	0.474841	0.023241
TRINITY_DN15161_c0_g1	Conserved oligomeric Golgi complex subunit 1	Vps51/Vps67	0.43199	0.0148599
TRINITY_DN15159_c0_g1	No match	N/A	0.691357	4.89097e-06
TRINITY_DN15103_c0_g1	Alpha-tubulin N-acetyltransferase 1 {ECO:0000255|HAMAP-Rule:MF_03130}	GNAT acetyltransferase, Mec-17	0.397717	0.0290164
TRINITY_DN15058_c0_g2	E:0.029`PF00096.25	E:5.2e-05`PF12874.6	0.515772	0.00391892
TRINITY_DN15012_c0_g1	Zinc finger protein 407	23.889%ID	0.531596	0.0133546
TRINITY_DN14944_c0_g1	TATA element modulatory factor	TATA element modulatory factor 1 DNA binding	0.467408	0.00509633
TRINITY_DN14929_c2_g1	THAP domain-containing protein 1	THAP domain	0.595079	0.0118362
TRINITY_DN14929_c0_g1	Vacuolar protein sorting-associated protein 51 homolog	Vta1 like	0.326782	0.043789
TRINITY_DN14889_c0_g1	Vacuolar protein sorting-associated protein VTA1 homolog	Vta1 like	0.298933	0.0456527
TRINITY_DN14825_c0_g1	No match	N/A	0.352425	0.022925
TRINITY_DN14806_c0_g1	NuA4 complex subunit EAF3 homolog	MRG	0.523073	0.00140209
TRINITY_DN14772_c0_g2	Protein-lysine N-methyltransferase n6amt2 {ECO:0000255|HAMAP-Rule:MF_03187}	Probable N6-adenine methyltransferase	0.496954	0.00593714
TRINITY_DN14770_c0_g1	Actin-related protein 2/3 complex subunit 5	ARP2/3 complex 16 kDa subunit (p16-Arc)	0.332232	0.0456527
TRINITY_DN14767_c0_g2	Nucleoporin NUP188 homolog		1.10409	0.0495143
TRINITY_DN14739_c0_g1	Cathepsin B-like cysteine proteinase 6	Peptidase family C1 propeptide	0.332594	0.0452495
TRINITY_DN14738_c0_g2	No match	N/A	0.905644	0.0234503
TRINITY_DN14678_c0_g1	No match	N/A	0.697189	0.000489036
TRINITY_DN14637_c0_g1	Alpha-2-macroglobulin receptor-associated protein	Alpha-2-macroglobulin RAP, N-terminal domain	0.464767	0.00451607
TRINITY_DN14634_c0_g1	No match	N/A	0.87913	0.00451607
TRINITY_DN14614_c0_g1	Serine/threonine-protein kinase greatwall	52.761%ID	0.389431	0.0155266
TRINITY_DN14563_c0_g2	Splicing factor, suppressor of white-apricot homolog	Surp module	0.292985	0.0405412
TRINITY_DN14544_c0_g2	No match	Condensin complex subunit 2	0.593716	0.0269204
TRINITY_DN14506_c0_g1	Alpha-parvin	Calponin homology (CH) domain	0.324978	0.0235375
TRINITY_DN14498_c0_g2	GMP reductase 1 {ECO:0000255|HAMAP-Rule:MF_03195}	IMP dehydrogenase / GMP reductase domain	3.41347	0.0310403
TRINITY_DN14394_c0_g1	DNA repair protein complementing XP-A cells homolog	XPA protein N-terminal	0.583042	0.014068
TRINITY_DN14358_c0_g1	Facilitated trehalose transporter Tret1 {ECO:0000250|UniProtKB:Q7PIR5}	Major Facilitator Superfamily	1.04343	3.89815e-09
TRINITY_DN14342_c0_g1	Cell growth-regulating nucleolar protein	LYAR-type C2HC zinc finger	0.437651	0.00391892
TRINITY_DN14339_c0_g2	Glycerol-3-phosphate acyltransferase 1, mitochondrial {ECO:0000250|UniProtKB:Q9HCL2}		4.49346	5.19353e-05
TRINITY_DN14334_c1_g2	No match	N/A	0.514597	0.012168
TRINITY_DN14320_c0_g1	Cation-independent mannose-6-phosphate receptor	22.919%ID	0.466389	0.0155266
TRINITY_DN14261_c0_g1	Cathepsin B-like cysteine proteinase 5	Peptidase family C1 propeptide	0.546741	3.86932e-05
TRINITY_DN14222_c0_g1	Uncharacterized protein C20orf24 homolog	Rab5-interacting protein (Rab5ip)	0.342752	0.0376807
TRINITY_DN14220_c0_g1	No match	N/A	0.355963	0.00995911
TRINITY_DN14202_c0_g1	Synapse-associated protein of 47 kDa	BSD domain	0.298911	0.0438849
TRINITY_DN14138_c0_g2	Protein unc-50 homolog A	UNC-50 family	0.319667	0.0225097
TRINITY_DN14136_c0_g1	Zinc finger protein 343	34.545%ID	0.539067	0.0420823
TRINITY_DN14126_c0_g2	mRNA turnover protein 4 homolog {ECO:0000250|UniProtKB:P33201}	Ribosomal protein L10	0.365335	0.00998345
TRINITY_DN14124_c0_g1	Solute carrier family 35 member F5		0.506786	0.00750616
TRINITY_DN14101_c0_g1	Acetylcholine receptor subunit alpha-like 1	Neurotransmitter-gated ion-channel transmembrane region	0.376096	0.0118647
TRINITY_DN14096_c0_g1	Probable peptide chain release factor C12orf65 homolog, mitochondrial	RF-1 domain	0.335471	0.0357855
TRINITY_DN14047_c0_g1	No match	N/A	1.12318	0.0101247
TRINITY_DN14030_c0_g3	Elongation of very long chain fatty acids protein 4 {ECO:0000255|HAMAP-Rule:MF_03204, ECO:0000305}	GNS1/SUR4 family	0.62605	0.0150039
TRINITY_DN14022_c0_g1	Syntaxin-5	Syntaxin-5 N-terminal, Sly1p-binding domain	0.46121	0.00584414
TRINITY_DN13941_c0_g2	Otoferlin	C2 domain	3.38414	0.00368896
TRINITY_DN13912_c0_g2	Proline-, glutamic acid- and leucine-rich protein 1		0.353082	0.0276671
TRINITY_DN13886_c0_g2	Coiled-coil domain-containing protein 124	Coiled-coil domain-containing protein 124	0.545612	0.000360774
TRINITY_DN13875_c0_g1	Nucleolar complex protein 3 homolog	Nucleolar complex-associated protein	0.365517	0.0135471
TRINITY_DN13814_c0_g2	Protein CutA homolog	CutA1 divalent ion tolerance protein	0.357478	0.0262329
TRINITY_DN13754_c0_g1	tRNA-splicing endonuclease subunit Sen54	tRNA-splicing endonuclease subunit sen54 N-term	0.471654	0.0293661
TRINITY_DN13648_c0_g1	No match	Iguana/Dzip1-like DAZ-interacting protein N-terminal	0.571392	0.0438849
TRINITY_DN13646_c0_g1	Legumain	Peptidase C13 family	0.356678	0.0156852
TRINITY_DN13562_c0_g3	NF-kappa-B inhibitor-interacting Ras-like protein	Ras family	0.470733	0.0292528
TRINITY_DN13561_c0_g1	Transcription initiation factor TFIID subunit 9B	Transcription initiation factor IID, 31kD subunit	0.365002	0.0262291
TRINITY_DN13540_c0_g1	Dynein light chain roadblock-type 2	Ragulator complex protein LAMTOR5	0.391332	0.0269204
TRINITY_DN13530_c0_g1	Cyclic AMP-dependent transcription factor ATF-6 alpha	bZIP transcription factor	0.443325	0.0146344
TRINITY_DN13479_c1_g2	Zinc finger protein 337	Zinc finger, C2H2 type	0.765528	0.00260569
TRINITY_DN13374_c0_g1	Small RNA 2'-O-methyltransferase		0.426463	0.00530457
TRINITY_DN13365_c0_g1	Zinc finger SWIM domain-containing protein 7	SWIM zinc finger	0.397407	0.0314911
TRINITY_DN13213_c0_g1	No match	N/A	0.617839	0.001397
TRINITY_DN13180_c0_g2	Protein Mdm4	Zinc finger, C3HC4 type (RING finger)	0.601218	0.000465491
TRINITY_DN13160_c0_g1	Bardet-Biedl syndrome 2 protein homolog	Ciliary BBSome complex subunit 2, N-terminal	0.449598	0.0243553
TRINITY_DN13155_c0_g1	Leucine-rich repeat-containing protein C10orf11 homolog	Leucine Rich repeat	0.389066	0.0193241
TRINITY_DN13025_c0_g1	E3 ubiquitin-protein ligase Bre1	Anaphase-promoting complex subunit 5	0.317381	0.0269204
TRINITY_DN12924_c2_g1	RNA-binding protein 45	RNA recognition motif. (a.k.a. RRM, RBD, or RNP domain)	0.311311	0.0386302
TRINITY_DN12813_c1_g2	Methyl-CpG-binding domain protein 4		0.577385	0.0326737
TRINITY_DN12786_c0_g1	Cathepsin B-like cysteine proteinase 6	Papain family cysteine protease	0.454126	0.00181925
TRINITY_DN12777_c1_g1	Microtubule-associated protein futsch		0.427055	0.00566209
TRINITY_DN12770_c0_g1	Ubiquitin-conjugating enzyme E2 J2	Ubiquitin-conjugating enzyme	0.40417	0.0224102
TRINITY_DN12752_c0_g1	Exocyst complex component 8	Exocyst component 84 C-terminal	0.459584	0.00625646
TRINITY_DN12725_c0_g1	N-alpha-acetyltransferase 20	Acetyltransferase (GNAT) family	0.405207	0.0203317
TRINITY_DN12705_c0_g2	Cell cycle checkpoint protein RAD1	Repair protein Rad1/Rec1/Rad17	0.518276	0.0317978
TRINITY_DN12692_c0_g1	Probable cytochrome P450 6a14	Cytochrome P450	0.471871	0.00998152
TRINITY_DN12661_c0_g1	No match	N/A	0.620171	0.0226859
TRINITY_DN12578_c0_g1	Cysteine-rich protein 2-binding protein	Acetyltransferase (GNAT) family	0.722332	0.000216568
TRINITY_DN12549_c0_g1	DnaJ homolog subfamily C member 9	DnaJ domain	0.430566	0.0209342
TRINITY_DN12493_c0_g1	Golgi integral membrane protein 4		0.312341	0.0218151
TRINITY_DN12466_c0_g1	BTB/POZ domain-containing adapter for CUL3-mediated RhoA degradation protein 2		0.474361	0.00509633
TRINITY_DN12406_c0_g1	Hydroxymethylglutaryl-CoA synthase 1	Hydroxymethylglutaryl-coenzyme A synthase C terminal	0.480064	0.00339203
TRINITY_DN12323_c0_g1	Rab-like protein 6	Ras family	0.424348	0.00593714
TRINITY_DN12197_c0_g1	Prefoldin subunit 6	Prefoldin subunit	0.411279	0.00622056
TRINITY_DN12155_c0_g1	General transcription factor IIH subunit 1	TFIIH p62 subunit, N-terminal domain	0.422294	0.0316284
TRINITY_DN12147_c1_g1	Polypeptide N-acetylgalactosaminyltransferase 35A	Glycosyl transferase family 2	0.388203	0.028726
TRINITY_DN12079_c0_g1	Corepressor interacting with RBPJ 1	N-terminal domain of CBF1 interacting co-repressor CIR	0.394758	0.0179803
TRINITY_DN12058_c0_g1	No match	N/A	0.477421	0.0387854
TRINITY_DN11996_c0_g1	MKI67 FHA domain-interacting nucleolar phosphoprotein-like	RNA recognition motif. (a.k.a. RRM, RBD, or RNP domain)	0.312466	0.042325
TRINITY_DN11985_c0_g1	Mitotic spindle assembly checkpoint protein MAD2B	HORMA domain	0.534853	0.0214241
TRINITY_DN11942_c0_g2	DNA repair protein RAD50	AAA domain	0.387197	0.0482273
TRINITY_DN11925_c0_g1	TATA box-binding protein-associated factor RNA polymerase I subunit B		0.574225	0.0234503
TRINITY_DN11904_c0_g2	Zinc finger protein 337	23.38%ID	0.400399	0.0316284
TRINITY_DN1186_c0_g1	No match	N/A	0.388589	0.0293074
TRINITY_DN11794_c0_g1	No match	N/A	0.365674	0.0240697
TRINITY_DN11738_c0_g7	Protein inturned		6.39326	0.00995502
TRINITY_DN11684_c0_g1	Intraflagellar transport protein 52 homolog		0.514948	0.0218151
TRINITY_DN11682_c0_g1	No match	PBP_GOBP	0.46616	0.0392466
TRINITY_DN11637_c0_g1	Alpha-ketoglutarate-dependent dioxygenase alkB	2OG-Fe(II) oxygenase superfamily	0.499371	0.0240591
TRINITY_DN11628_c0_g1	No match	Bromodomain	0.305466	0.0300559
TRINITY_DN11610_c0_g1	Nuclear speckle splicing regulatory protein 1	Coiled-coil domain-containing protein 55 (DUF2040)	0.389256	0.0237146
TRINITY_DN11589_c0_g1	Cathepsin B-like cysteine proteinase	Peptidase family C1 propeptide	0.435155	0.00995911
TRINITY_DN11586_c0_g1	COMM domain-containing protein 4		0.411713	0.0462841
TRINITY_DN11543_c0_g2	Vesicle transport protein SFT2A	Got1/Sft2-like family	0.386965	0.0372005
TRINITY_DN11449_c0_g1	Flightin	N/A	0.775552	0.00710901
TRINITY_DN11311_c0_g1	Protein CIP2A	N/A	0.558922	0.023241
TRINITY_DN11276_c0_g2	Dopamine N-acetyltransferase {ECO:0000312|EMBL:AAF47172.1}	Acetyltransferase (GNAT) family	0.58988	0.00225622
TRINITY_DN11250_c0_g1	RAD50-interacting protein 1	RINT-1 / TIP-1 family	0.362314	0.0416783
TRINITY_DN11185_c0_g1	Putative inorganic phosphate cotransporter	Major Facilitator Superfamily	0.660801	4.89097e-06
TRINITY_DN11174_c0_g1	No match	N/A	0.959343	4.67988e-10
TRINITY_DN11165_c0_g1	Ubiquitin-conjugating enzyme E2 C	Ubiquitin-conjugating enzyme	0.326529	0.0235375
TRINITY_DN11110_c0_g2	Protein takeout	Haemolymph juvenile hormone binding protein (JHBP)	0.635275	0.00846615
TRINITY_DN11102_c0_g2	No match	N/A	0.936059	0.0262291
TRINITY_DN10992_c0_g2	Protein archease-like	Archease protein family (MTH1598/TM1083)	0.580428	0.0224102
TRINITY_DN10891_c0_g1	Myocyte-specific enhancer factor 2	SRF-type transcription factor (DNA-binding and dimerisation domain)	0.371084	0.0156852
TRINITY_DN10882_c0_g1	Thioredoxin, mitochondrial	Thioredoxin	0.34892	0.0449944
TRINITY_DN10695_c0_g2	Low-density lipoprotein receptor-related protein 11	MANEC domain	2.28101	0.0277308
TRINITY_DN10674_c0_g1	No match	N/A	1.35299	0.0054654
TRINITY_DN10614_c0_g1	CMP-sialic acid transporter 2 {ECO:0000305}	Nucleotide-sugar transporter	0.498461	0.0416783
TRINITY_DN10606_c0_g1	Eukaryotic translation initiation factor 2D	SWIB/MDM2 domain	0.440169	0.0100899
TRINITY_DN10592_c0_g2	Myrosinase 1 {ECO:0000303|PubMed:11804799}	Glycosyl hydrolase family 1	1.56144	0.0155266
TRINITY_DN10564_c0_g2	Ankyrin repeat and SAM domain-containing protein 6	Ankyrin repeats (3 copies)	3.34639	0.00821721
TRINITY_DN10510_c0_g2	Polycomb protein eed	WD domain, G-beta repeat	6.23469	0.012458
TRINITY_DN10369_c0_g1	RNA-binding protein 48		0.505991	0.0483808
TRINITY_DN10243_c0_g1	Alpha-tocopherol transfer protein-like	CRAL/TRIO domain	0.769695	0.0277308
TRINITY_DN10186_c0_g1	No match	N/A	1.55729	0.00204123
TRINITY_DN10118_c0_g1	No match	Elongator subunit-like	0.369644	0.0357855
TRINITY_DN10034_c0_g1	DNA-directed RNA polymerase I subunit RPA43	N/A	0.395805	0.0158222
