# Supplementary material for: Comparative transcriptomics of Diuraphis noxia and Schizaphis graminum fed wheat plants containing different aphid-resistance genes
Source: PLoS One. 2020 May 22;15(5):e0233077. doi: 10.1371/journal.pone.0233077 (PMC7313535; doi:10.1371/journal.pone.0233077)
Supplement: S5 Table — SPROT match represents the annotation of the highest scoring blatsp match to the SWISS-PROT database. (XLSX) [file pone.0233077.s005.xlsx]

## Sheet: Sheet1
S5 Table. Annotations of upregulated unigenes in S. graminum fed Dn4 plants. SPROT match represents the annotation of the highest scoring blatsp match to the SWISS-PROT database.
Gene ID	SPROT match	Pfam Domain	Log-Fold Change	FDR Corrected p-value
TRINITY_DN6757_c0_g2	Zinc finger protein 862	Domain of unknown function (DUF4371)	6.81399	0.0437459
TRINITY_DN17140_c3_g4	No match	N/A	0.571522	0.0165219
TRINITY_DN16325_c6_g2	Glutamate dehydrogenase, mitochondrial	Glu/Leu/Phe/Val dehydrogenase, dimerisation domain	7.46898	0.0138119
TRINITY_DN12826_c0_g1	Cytochrome P450 4C1	Cytochrome P450	1.2925	8.28676e-05
TRINITY_DN1014_c0_g1	Cell division protein FtsA {ECO:0000255|HAMAP-Rule:MF_02033}	Cell division protein FtsA	8.012	0.00237458
