# Supplementary material for: Comparative transcriptomics of Diuraphis noxia and Schizaphis graminum fed wheat plants containing different aphid-resistance genes
Source: PLoS One. 2020 May 22;15(5):e0233077. doi: 10.1371/journal.pone.0233077 (PMC7313535; doi:10.1371/journal.pone.0233077)
Supplement: S6 Table — SPROT match represents the annotation of the highest scoring blatsp match to the SWISS-PROT database. (XLSX) [file pone.0233077.s006.xlsx]

## Sheet: Sheet1
S6 Table. Annotations of downregulated unigenes in S. graminum fed Dn4 plants. SPROT match represents the annotation of the highest scoring blatsp match to the SWISS-PROT database.
Gene ID	SPROT match	Pfam Domain	Log-Fold Change	FDR Corrected p-value
TRINITY_DN7771_c0_g1	Papain inhibitor {ECO:0000303|PubMed:21715969}	Lytic transglycolase	-8.08427	4.51119e-09
TRINITY_DN6935_c0_g1	Cleavage stimulation factor subunit 2	80.556%ID	-7.65358	0.00751375
TRINITY_DN6459_c0_g1	Probable RNA-directed DNA polymerase from transposon X-element		-7.32347	0.0166028
TRINITY_DN5665_c0_g1	Nose resistant to fluoxetine protein 6	Acyltransferase family	-8.65364	1.00817e-15
TRINITY_DN42107_c0_g1	Synaptic vesicular amine transporter	Major Facilitator Superfamily	-6.45739	0.00432421
TRINITY_DN37311_c0_g1	No match	N/A	-8.74854	0.00114429
TRINITY_DN31878_c0_g1	Platelet-activating factor acetylhydrolase IB subunit beta	GDSL-like Lipase/Acylhydrolase	-5.88587	3.35706e-06
TRINITY_DN12926_c0_g2	No match	DNA/RNA non-specific endonuclease	-0.452698	0.0165219
TRINITY_DN10951_c0_g2	Porin-like protein BUsg_347	Gram-negative porin	-8.23054	0.00237458
