# Supplementary material for: Comparative transcriptomics of Diuraphis noxia and Schizaphis graminum fed wheat plants containing different aphid-resistance genes
Source: PLoS One. 2020 May 22;15(5):e0233077. doi: 10.1371/journal.pone.0233077 (PMC7313535; doi:10.1371/journal.pone.0233077)
Supplement: S7 Table — SPROT match represents the annotation of the highest scoring blatsp match to the SWISS-PROT database. (XLSX) [file pone.0233077.s007.xlsx]

## Sheet: Sheet1
S7 Table. Annotations of upregulated unigenes in D. noxia fed Dn7 plants. SPROT match represents the annotation of the highest scoring blatsp match to the SWISS-PROT database.
Gene ID	SPROT match	Pfam Domain	Log-Fold Change	FDR Corrected p-value
LOC107174136	RNA-binding protein NOB1	PIN domain of ribonuclease	0.370528	0.0183377
LOC107174043	Ovarian-specific serine/threonine-protein kinase Lok	FHA domain	0.601869	0.0297701
LOC107173896	Protein spaetzle 5 {ECO:0000305}	Spaetzle	0.447139	0.0438397
LOC107173837	Zinc finger protein 112	LOC107173837	0.361395	0.0245968
LOC107173589	Alpha-tubulin N-acetyltransferase 1 {ECO:0000255|HAMAP-Rule:MF_03130}	GNAT acetyltransferase, Mec-17	0.906096	0.0426101
LOC107173369	Down syndrome cell adhesion molecule-like protein Dscam2	Immunoglobulin domain	0.352426	0.0255831
LOC107173342	Cytochrome P450 6k1	Cytochrome P450	1.00318	0.00946088
LOC107173173	Hyaluronidase	Hyaluronidase	0.527336	0.0436861
LOC107173153	Myosin light chain kinase, smooth muscle	Protein kinase domain	0.443794	0.0361589
LOC107173085	Gamma-aminobutyric acid receptor subunit rho-3	Neurotransmitter-gated ion-channel ligand binding domain	0.478904	0.0429072
LOC107173021	Tubulin-specific chaperone cofactor E-like protein	Ubiquitin-like domain	0.579406	0.0114883
LOC107173006	Serpin I2	Serpin (serine protease inhibitor)	0.915906	0.0212126
LOC107172988	Lipase member I	Lipase	0.50376	0.0233898
LOC107172970	Acetylcholine receptor subunit alpha-like 1	Neurotransmitter-gated ion-channel ligand binding domain	0.458287	0.0160612
LOC107172965	Acetylcholine receptor subunit alpha-like 1	Neurotransmitter-gated ion-channel ligand binding domain	0.47103	0.000938939
LOC107172753	Probable cytochrome P450 6a14	Cytochrome P450	0.488831	0.0235166
LOC107172616	Protein THEM6	Thioesterase-like superfamily	0.517406	0.0463161
LOC107172348	Peptidyl-prolyl cis-trans isomerase F, mitochondrial	B-box zinc finger	0.403142	0.0171863
LOC107172257	Probable cytochrome P450 6a13	Cytochrome P450	0.385202	0.0463161
LOC107172059	Rab3 GTPase-activating protein regulatory subunit	Rab3 GTPase-activating protein regulatory subunit N-terminus	0.497136	0.00897688
LOC107172036	Protein LLP homolog	Learning-associated protein	0.435519	0.00322526
LOC107172009	Glycogenin-1 {ECO:0000312|WormBase:F56B6.4a}	Glycosyl transferase family 8	0.549305	0.0470851
LOC107171941	Protein yellow	Major royal jelly protein	0.618806	0.0226792
LOC107171755	Soluble calcium-activated nucleotidase 1	Apyrase	0.544173	0.00770201
LOC107171611	Aminopeptidase Ey {ECO:0000303|PubMed:9734335}	ERAP1-like C-terminal domain	0.470901	0.0212522
LOC107171563	Aminopeptidase N {ECO:0000305}	ERAP1-like C-terminal domain	0.621125	0.0474525
LOC107171458	Threonine dehydratase biosynthetic, chloroplastic	Pyridoxal-phosphate dependent enzyme	1.26176	0.0110335
LOC107171377	CBP80/20-dependent translation initiation factor	N/A	0.353705	0.0455281
LOC107171370	Venom serine protease Bi-VSP	Regulatory CLIP domain of proteinases	0.681839	0.000276566
LOC107171318	Angiomotin-like protein 1	Angiomotin C terminal	0.47251	0.0212522
LOC107170887	Iron-sulfur cluster assembly 1 homolog, mitochondrial	Iron-sulphur cluster biosynthesis	0.361211	0.0394447
LOC107170713	Cathepsin B	Peptidase family C1 propeptide	0.935763	1.93993e-10
LOC107170673	Methyltransferase-like protein 2-A	Tellurite resistance protein TehB	0.402294	0.0212522
LOC107170632	Organic cation transporter protein	Sugar (and other) transporter	0.334473	0.0342764
LOC107170586	General transcription factor IIH subunit 2	von Willebrand factor type A domain	0.367564	0.0233067
LOC107170513	Asparagine synthetase [glutamine-hydrolyzing]	Glutamine amidotransferase domain	0.793462	0.00149429
LOC107170470	Protein yellow	Major royal jelly protein	0.451223	0.0116792
LOC107170451	E3 ubiquitin-protein ligase TM129	Putative transmembrane protein precursor	0.410376	0.00855112
LOC107170418	Glucose dehydrogenase [FAD, quinone]	GMC oxidoreductase	0.57071	9.17501e-07
LOC107169944	Ubiquitin-like-conjugating enzyme ATG3	Autophagocytosis associated protein (Atg3), N-terminal domain	0.41134	0.0110335
LOC107169889	Proclotting enzyme	Trypsin	0.375744	0.0119525
LOC107169865	Dynein assembly factor 3, axonemal homolog	Domain of unknown function (DUF4470)	0.693059	0.0171883
LOC107169575	Pancreatic lipase-related protein 2 {ECO:0000250|UniProtKB:P54317}	Lipase	1.02874	0.00776498
LOC107169569	Prostatic acid phosphatase	Histidine phosphatase superfamily (branch 2)	0.801834	0.00131987
LOC107169532	Phospholipase A1 1	Lipase	0.772535	0.0212126
LOC107169508	Nostrin	Fes/CIP4, and EFC/F-BAR homology domain	0.362731	0.00549774
LOC107169431	Phosphoenolpyruvate carboxykinase [GTP]	Phosphoenolpyruvate carboxykinase N-terminal domain	0.275611	0.0436861
LOC107169066	RNA pseudouridylate synthase domain-containing protein 1	RNA pseudouridylate synthase	0.347315	0.0383181
LOC107168955	Calmodulin	EF hand	0.562027	0.0119086
LOC107168870	Sterile alpha and TIR motif-containing protein 1	SAM domain (Sterile alpha motif)	1.08673	0.00236122
LOC107168842	Protein quiver {ECO:0000250|UniProtKB:B5A5T4}	Sleepless protein	0.319127	0.0470137
LOC107168814	Organic cation transporter protein	Sugar (and other) transporter	0.524447	0.0330864
LOC107168665	6-phosphofructo-2-kinase/fructose-2,6-bisphosphatase	6-phosphofructo-2-kinase	0.472831	0.0160608
LOC107168450	Myosin light chain kinase, smooth muscle	Immunoglobulin domain	0.394711	0.0439012
LOC107168158	Sialin	Major Facilitator Superfamily	1.5854	7.73193e-05
LOC107167839	NACHT and WD repeat domain-containing protein 2	Domain of unknown function (DUF4062)	0.387614	0.0212522
LOC107167820	Kinesin-like protein KIF19	Kinesin motor domain	0.589154	2.06141e-05
LOC107167819	Larval cuticle protein A2B	Insect cuticle protein	0.455731	0.0181024
LOC107167815	Glycogenin-1	Glycosyl transferase family 8	0.441365	0.0290747
LOC107167759	Folate transporter 1	Reduced folate carrier	1.20627	4.15509e-09
LOC107167694	Folate transporter 1	Reduced folate carrier	0.536545	0.0212522
LOC107167686	Ejaculatory bulb-specific protein 3	Insect pheromone-binding family, A10/OS-D	0.483528	0.0470137
LOC107167617	Aristaless-related homeobox protein	Homeobox domain	0.644134	0.0478359
LOC107167469	Cuticle protein 19	Insect cuticle protein	0.970525	0.0439012
LOC107167449	Pancreatic triacylglycerol lipase	Lipase	0.511756	0.0297701
LOC107167309	Probable ribosome biogenesis protein RLP24	N/A	0.38421	0.0339369
LOC107167175	Rhythmically expressed gene 5 protein	N/A	0.534503	0.000463035
LOC107167011	Invertebrate-type lysozyme 2 {ECO:0000305}	Destabilase	0.766637	0.00065746
LOC107166844	Acetyl-coenzyme A transporter 1	Acetyl-coenzyme A transporter 1	0.455011	0.0339369
LOC107166815	Phospholipase DDHD2	N/A	0.754151	0.018926
LOC107166813	Serine protease snake	Trypsin	0.377288	0.0119525
LOC107166788	Probable DNA-directed RNA polymerase III subunit RPC6	RNA polymerase Rpc34 subunit	0.393046	0.0322306
LOC107166754	Dynein beta chain, ciliary	Dynein heavy chain, N-terminal region 1	0.533594	0.0482256
LOC107166444	Phospholipase B1, membrane-associated	Lipase/Acylhydrolase	0.355695	0.0148382
LOC107166423	EF-hand calcium-binding domain-containing protein 1	EF-hand domain pair	0.804049	0.000180993
LOC107166331	Protein henna	ACT domain	0.528391	0.000259943
LOC107166312	Serine/threonine-protein kinase nekl-3 {ECO:0000305}	Protein tyrosine kinase	0.529662	0.0493449
LOC107166291	L-threonine ammonia-lyase {ECO:0000303|PubMed:18245290}	N/A	1.34122	0.0046932
LOC107166257	Ribosome biogenesis protein NSA2 homolog	Ribosomal protein S8e	0.324779	0.032477
LOC107166196	Death-associated protein 1	Death-associated protein	0.298312	0.0481601
LOC107166132	Mitochondrial thiamine pyrophosphate carrier	Mitochondrial carrier protein	0.38783	0.047235
LOC107166023	Inositol oxygenase	Myo-inositol oxygenase	1.11355	0.0110335
LOC107165963	Threonine aspartase 1	Asparaginase	0.383044	0.0212126
LOC107165935	Probable endolytic peptidoglycan transglycosylase RlpA {ECO:0000255|HAMAP-Rule:MF_02071}	Lytic transglycolase	0.486632	0.0455281
LOC107165925	Carotenoid isomerooxygenase	Retinal pigment epithelial membrane protein	0.857631	0.00555779
LOC107165694	Fanconi anemia group A protein	Fanconi anaemia group A protein N terminus	0.682842	0.000938939
LOC107165580	Lipase member H-B	Lipase	0.434038	0.00877677
LOC107164959	Glucose dehydrogenase [FAD, quinone]	GMC oxidoreductase	0.553261	7.86368e-07
LOC107164600	Nuclear fragile X mental retardation-interacting protein 1	Nuclear fragile X mental retardation-interacting protein 1 (NUFIP1)	0.413551	0.00528873
LOC107164542	Acetyl-coenzyme A transporter 1	Acetyl-coenzyme A transporter 1	0.446273	0.046342
LOC107164380	Protein yippee-like 2	Yippee zinc-binding/DNA-binding /Mis18, centromere assembly	0.519385	0.0176778
LOC107164262	ATP-binding cassette sub-family G member 1	ABC transporter	0.4	0.0383989
LOC107164159	Inositol polyphosphate 1-phosphatase	Inositol monophosphatase family	0.455142	0.035117
LOC107164081	Protein ABHD18 {ECO:0000305}	N/A	0.630973	0.0110335
LOC107164029	Dynein heavy chain 5, axonemal	Dynein heavy chain, N-terminal region 1	0.593036	0.0352113
LOC107163986	Sphingomyelin phosphodiesterase	Calcineurin-like phosphoesterase	0.316929	0.0375606
LOC107163881	Cytochrome P450 4V2	Cytochrome P450	0.495086	0.0113249
LOC107163875	S-adenosylmethionine synthase	S-adenosylmethionine synthetase, N-terminal domain	0.415398	0.0315503
LOC107163703	Actin-binding Rho-activating protein	Costars	0.556612	0.00579705
LOC107163633	SH2 domain-containing protein 4A	SH2 domain	0.695237	0.000463035
LOC107163501	Fatty acyl-CoA reductase wat {ECO:0000305}	KR domain	0.522016	0.00321808
LOC107163427	Cysteine and histidine-rich protein 1 homolog	TRAF-type zinc finger	0.378339	0.00497445
LOC107163158	Regucalcin	SMP-30/Gluconolaconase/LRE-like region	0.951147	0.00436135
LOC107163014	Autophagy-related protein 2 homolog B	N-terminal region of Chorein or VPS13	0.355963	0.0297701
LOC107162981	cAMP-responsive element-binding protein-like 2	Basic region leucine zipper	0.415867	0.0133853
LOC107162719	U8-agatoxin-Ao1a	Agouti protein	0.740824	0.0330943
LOC107162603	Eukaryotic translation initiation factor 3 subunit G {ECO:0000255|HAMAP-Rule:MF_03006}	Eukaryotic translation initiation factor 3 subunit G	0.318382	0.025411
LOC107162578	Acyl-CoA Delta(11) desaturase	Fatty acid desaturase	0.544265	1.80068e-05
LOC107162475	Dehydrogenase/reductase SDR family member 11	short chain dehydrogenase	0.387251	0.0377598
LOC107162463	Diuretic hormone class 2 {ECO:0000312|EMBL:EFN61187.1}	N/A	0.37517	0.0297701
LOC107162259	Putative cysteine proteinase CG12163	Cystatin domain	0.373545	0.0126501
LOC107162053	Epsilon-sarcoglycan	Sarcoglycan alpha/epsilon	0.544467	0.00837193
LOC107162027	Laccase-6	Multicopper oxidase	0.672172	0.00656448
LOC107161806	N-acetylglucosamine-6-phosphate deacetylase {ECO:0000250|UniProtKB:Q9Y303}	Amidohydrolase family	0.905939	0.0142893
LOC107161546	Dual specificity protein phosphatase 14	Dual specificity phosphatase, catalytic domain	0.559698	0.0067866
LOC107161411	Protein Dok-7	PTB domain (IRS-1 type)	0.467884	0.00579705
LOC107161331	Farnesol dehydrogenase {ECO:0000305}	short chain dehydrogenase	0.502021	0.0235166
LOC107161322	Muscle-specific protein 20	Calponin homology (CH) domain	0.365756	0.00579705
LOC107161290	Facilitated trehalose transporter Tret1 {ECO:0000303|PubMed:20035867}	Major Facilitator Superfamily	0.87413	0.0117905
LOC107169326	No match	Apolipoprotein	0.332472	0.0246185
LOC107168700	No match	Helix-loop-helix DNA-binding domain	0.480935	0.016355
LOC107167401	No match	Kazal-type serine protease inhibitor domain	0.270867	0.0405738
LOC107166602	No match	FR47-like protein	0.324574	0.0297701
LOC107164609	No match	Ubiquinol-cytochrome C reductase complex	0.903395	0.00465196
LOC107162471	No match	Insect cuticle protein	0.684848	0.0110335
LOC107174087	Non-coding	Non-coding	0.542442	0.00712659
LOC107173969	Non-coding	Non-coding	0.452766	0.0212522
LOC107173593	Non-coding	Non-coding	0.678437	0.0322847
LOC107173525	Non-coding	Non-coding	0.354469	0.0395742
LOC107173513	Non-coding	Non-coding	0.74438	0.00549774
LOC107173466	Non-coding	Non-coding	0.707757	0.000111946
LOC107173169	Non-coding	Non-coding	0.544469	0.0374393
LOC107173144	Non-coding	Non-coding	1.19044	0.0374393
LOC107172909	Non-coding	Non-coding	0.643737	3.95091e-06
LOC107172888	Non-coding	Non-coding	0.430932	0.0280457
LOC107172580	Non-coding	Non-coding	0.318778	0.047235
LOC107171979	Non-coding	Non-coding	0.375468	0.0212126
LOC107171950	Non-coding	Non-coding	0.455941	0.00369137
LOC107171333	Non-coding	Non-coding	1.13523	0.0273649
LOC107171258	Non-coding	Non-coding	0.580023	0.00236122
LOC107171140	Non-coding	Non-coding	0.314461	0.0346168
LOC107171130	Non-coding	Non-coding	1.0743	0.0463161
LOC107171019	Non-coding	Non-coding	0.452599	0.0150863
LOC107170939	Non-coding	Non-coding	0.658593	7.73193e-05
LOC107170824	Non-coding	Non-coding	0.429513	0.0286376
LOC107170662	Non-coding	Non-coding	0.546887	0.0124538
LOC107170554	Non-coding	Non-coding	0.492095	0.0374393
LOC107170486	Non-coding	Non-coding	0.440093	0.0046932
LOC107170484	Non-coding	Non-coding	0.603138	0.0115852
LOC107170330	Non-coding	Non-coding	0.744415	0.00579705
LOC107170314	Non-coding	Non-coding	0.685464	0.0246185
LOC107170255	Non-coding	Non-coding	0.409564	0.0374393
LOC107170249	Non-coding	Non-coding	0.917463	0.0329269
LOC107170239	Non-coding	Non-coding	0.311456	0.0286376
LOC107170214	Non-coding	Non-coding	1.07741	0.00734584
LOC107169683	Non-coding	Non-coding	0.374439	0.0322075
LOC107169408	Non-coding	Non-coding	0.355681	0.0409404
LOC107169381	Non-coding	Non-coding	0.389446	0.0115438
LOC107169245	Non-coding	Non-coding	1.00362	0.0352113
LOC107169196	Non-coding	Non-coding	0.668011	7.73193e-05
LOC107169179	Non-coding	Non-coding	0.533862	1.7401e-05
LOC107168866	Non-coding	Non-coding	0.41611	0.0109061
LOC107168441	Non-coding	Non-coding	0.503515	0.0247946
LOC107168258	Non-coding	Non-coding	0.89222	0.030101
LOC107168240	Non-coding	Non-coding	0.723742	0.000333007
LOC107168216	Non-coding	Non-coding	0.574533	0.0279977
LOC107168156	Non-coding	Non-coding	0.864559	0.0295234
LOC107167836	Non-coding	Non-coding	0.500704	0.0339736
LOC107167743	Non-coding	Non-coding	1.97092	0.0208628
LOC107167684	Non-coding	Non-coding	0.54087	0.0212522
LOC107167661	Non-coding	Non-coding	0.436465	0.0282425
LOC107167480	Non-coding	Non-coding	0.929133	0.000735253
LOC107167476	Non-coding	Non-coding	0.392748	0.0338247
LOC107167114	Non-coding	Non-coding	0.612869	0.0212522
LOC107166969	Non-coding	Non-coding	0.390901	0.0282425
LOC107166877	Non-coding	Non-coding	0.696423	2.1976e-06
LOC107166859	Non-coding	Non-coding	0.511125	0.000938939
LOC107166673	Non-coding	Non-coding	0.731552	0.00570045
LOC107166660	Non-coding	Non-coding	0.648402	7.73193e-05
LOC107166443	Non-coding	Non-coding	0.52174	0.00141062
LOC107166435	Non-coding	Non-coding	0.571754	0.00160992
LOC107166265	Non-coding	Non-coding	0.455806	0.0086182
LOC107166263	Non-coding	Non-coding	0.338945	0.0191001
LOC107166254	Non-coding	Non-coding	0.47132	0.00186571
LOC107166144	Non-coding	Non-coding	0.496401	0.00703485
LOC107166029	Non-coding	Non-coding	0.512112	0.00236122
LOC107165885	Non-coding	Non-coding	0.612713	0.00436135
LOC107165882	Non-coding	Non-coding	1.4166	0.0212126
LOC107165821	Non-coding	Non-coding	0.404277	0.0474525
LOC107165685	Non-coding	Non-coding	1.0022	0.0374393
LOC107165568	Non-coding	Non-coding	0.525871	0.0159801
LOC107165417	Non-coding	Non-coding	0.439528	0.00065746
LOC107165343	Non-coding	Non-coding	0.670164	6.34098e-05
LOC107165293	Non-coding	Non-coding	0.323707	0.0244301
LOC107165007	Non-coding	Non-coding	0.53384	0.0164611
LOC107164795	Non-coding	Non-coding	0.460626	0.00133177
LOC107164662	Non-coding	Non-coding	0.507601	0.0132987
LOC107164588	Non-coding	Non-coding	0.573226	0.0212522
LOC107164442	Non-coding	Non-coding	0.49655	0.011823
LOC107164435	Non-coding	Non-coding	1.21384	0.0139023
LOC107164270	Non-coding	Non-coding	0.747835	0.047235
LOC107164020	Non-coding	Non-coding	0.386043	0.00377871
LOC107163821	Non-coding	Non-coding	0.553539	0.0463161
LOC107163712	Non-coding	Non-coding	0.542007	0.000989203
LOC107163709	Non-coding	Non-coding	0.398213	0.0346168
LOC107163708	Non-coding	Non-coding	0.470837	0.00118223
LOC107163444	Non-coding	Non-coding	0.464438	0.00506642
LOC107163432	Non-coding	Non-coding	0.690774	0.0164611
LOC107163291	Non-coding	Non-coding	0.566604	0.00549774
LOC107163278	Non-coding	Non-coding	0.387945	0.00770201
LOC107163242	Non-coding	Non-coding	0.607649	0.00897688
LOC107163047	Non-coding	Non-coding	1.13117	0.0395734
LOC107162536	Non-coding	Non-coding	0.382146	0.0286376
LOC107162245	Non-coding	Non-coding	0.509946	0.00236122
LOC107161780	Non-coding	Non-coding	0.364846	0.014859
LOC107161499	Non-coding	Non-coding	0.536937	0.0212126
LOC107161453	Non-coding	Non-coding	0.740208	0.00579705
LOC107161365	Non-coding	Non-coding	0.503851	0.0110335
LOC107161336	Non-coding	Non-coding	0.664121	0.00609001
