# Supplementary material for: Comparative transcriptomics of Diuraphis noxia and Schizaphis graminum fed wheat plants containing different aphid-resistance genes
Source: PLoS One. 2020 May 22;15(5):e0233077. doi: 10.1371/journal.pone.0233077 (PMC7313535; doi:10.1371/journal.pone.0233077)
Supplement: S8 Table — SPROT match represents the annotation of the highest scoring blatsp match to the SWISS-PROT database. (XLSX) [file pone.0233077.s008.xlsx]

## Sheet: Sheet1
S8 Table. Annotations of downregulated unigenes in D. noxia fed Dn7 plants. SPROT match represents the annotation of the highest scoring blatsp match to the SWISS-PROT database.
Gene ID	SPROT match	Pfam Domain	Log-Fold Change	FDR Corrected p-value
LOC107174116	Kinesin-like protein KIF20A	Kinesin motor domain	-0.366673	0.0212126
LOC107174002	Histone-lysine N-methyltransferase SUV39H1-A	Chromo (CHRromatin Organisation MOdifier) domain	-0.370303	0.0463161
LOC107173903	Proliferating cell nuclear antigen	Proliferating cell nuclear antigen, N-terminal domain	-0.46648	0.011478
LOC107173901	T-complex protein 1 subunit eta	TCP-1/cpn60 chaperonin family	-0.332662	0.0456855
LOC107173782	Pentatricopeptide repeat-containing protein 2, mitochondrial	N/A	-0.356316	0.0200382
LOC107173749	Eukaryotic translation initiation factor 3 subunit B {ECO:0000255|HAMAP-Rule:MF_03001}	RNA recognition motif. (a.k.a. RRM, RBD, or RNP domain)	-0.340669	0.0286855
LOC107173683	Thiamine transporter 2	Reduced folate carrier	-0.779844	0.00228802
LOC107173651	Transcription factor Adf-1	Alcohol dehydrogenase transcription factor Myb/SANT-like	-0.536649	0.0110335
LOC107173618	Facilitated trehalose transporter Tret1 {ECO:0000303|PubMed:20035867}	Major Facilitator Superfamily	-0.728098	0.0439012
LOC107173458	Calreticulin	Calreticulin family	-0.424755	0.0247716
LOC107173414	Laminin subunit alpha	Laminin N-terminal (Domain VI)	-0.359682	0.0146645
LOC107173401	Citron Rho-interacting kinase	Protein kinase domain	-0.545028	0.000156062
LOC107173325	DNA (cytosine-5)-methyltransferase 1	Cytosine specific DNA methyltransferase replication foci domain	-0.452507	0.0215353
LOC107173160	DNA-directed RNA polymerase I subunit RPA1	RNA polymerase Rpb1, domain 1	-0.384274	0.0493449
LOC107173029	Thyrotropin-releasing hormone-degrading ectoenzyme	Peptidase family M1 domain	-0.343261	0.0436861
LOC107173011	Phenoloxidase 2	Hemocyanin, all-alpha domain	-0.730484	0.00012421
LOC107172983	Zinc transporter ZIP1	ZIP Zinc transporter	-0.441858	0.00587032
LOC107172656	Heat shock protein 70 B2	Hsp70 protein	-2.17627	0.016355
LOC107172627	46 kDa FK506-binding nuclear protein	FKBP-type peptidyl-prolyl cis-trans isomerase	-0.337956	0.0183258
LOC107172625	DNA (cytosine-5)-methyltransferase 1	C-5 cytosine-specific DNA methylase	-0.483933	0.0239867
LOC107172612	Cellular nucleic acid-binding protein	Zinc knuckle	-0.942329	0.0103486
LOC107172488	Pre-mRNA-processing factor 19 {ECO:0000305}	U-box domain	-0.373694	0.0435926
LOC107172441	Facilitated trehalose transporter Tret1 {ECO:0000250|UniProtKB:Q7PIR5}	Sugar (and other) transporter	-0.434072	0.0103486
LOC107172347	Gamma-glutamyltranspeptidase 1	Gamma-glutamyltranspeptidase	-1.23892	8.62518e-07
LOC107172340	G2/mitotic-specific cyclin-B2	Cyclin, N-terminal domain	-0.475115	0.0120106
LOC107172248	Splicing factor 3B subunit 3	CPSF A subunit region	-0.372161	0.0493449
LOC107171530	Transcription elongation factor 1 homolog	Transcription elongation factor Elf1 like	-0.321143	0.0463161
LOC107171000	Facilitated trehalose transporter Tret1 {ECO:0000250|UniProtKB:Q7PIR5}	Major Facilitator Superfamily	-0.990399	7.5931e-06
LOC107170938	Centromere protein I	Mis6	-0.420205	0.0349564
LOC107170541	Ribonucleoside-diphosphate reductase large subunit	ATP cone domain	-0.469614	0.0442253
LOC107170436	IQ and ubiquitin-like domain-containing protein	N/A	-0.437574	0.0365548
LOC107170379	Acetyl-coenzyme A transporter 1	Acetyl-coenzyme A transporter 1	-0.592788	0.0212522
LOC107170306	UDP-glucuronosyltransferase 2B2	UDP-glucoronosyl and UDP-glucosyl transferase	-0.931042	0.00587032
LOC107170258	Nuclear pore complex protein Nup160 homolog	Nucleoporin Nup120/	-0.561025	0.00777559
LOC107170206	Maltase A3	Alpha amylase, catalytic domain	-0.6625	2.54597e-09
LOC107169969	Multifunctional protein ADE2	SAICAR synthetase	-0.287524	0.0474419
LOC107169795	Serine--tRNA synthetase-like protein Slimp {ECO:0000305}	tRNA synthetase class II core domain (G, H, P, S and T)	-0.463301	0.0435417
LOC107169755	Cathepsin B-like cysteine proteinase	Papain family cysteine protease	-0.485513	0.00549774
LOC107169661	Cyclin-A2 {ECO:0000305}	Cyclin, N-terminal domain	-0.4177	0.0212126
LOC107169589	Nose resistant to fluoxetine protein 6	Acyltransferase family	-1.30696	0.0290631
LOC107169524	Linear gramicidin synthase subunit D	AMP-binding	-0.588259	0.00369137
LOC107169514	Lactase-phlorizin hydrolase	Glycosyl hydrolase family 1	-0.653657	0.000289168
LOC107169462	Probable peroxisomal acyl-coenzyme A oxidase 1	Acyl-coenzyme A oxidase	-0.579584	0.0455281
LOC107169447	Maltase 1	Alpha amylase, catalytic domain	-0.647703	1.11809e-07
LOC107169446	Maltase 2	Alpha amylase, catalytic domain	-0.499483	4.2295e-05
LOC107169305	Prestin	Sulfate permease family	-0.482776	0.0178914
LOC107169086	Rac GTPase-activating protein 1	RhoGAP domain	-0.384888	0.0258685
LOC107168919	Transcription termination factor 2	Type III restriction enzyme, res subunit	-0.38767	0.0279219
LOC107168821	Exportin-2	Importin-beta N-terminal domain	-0.331668	0.0370356
LOC107168819	CDK-activating kinase assembly factor MAT1	Zinc finger, C3HC4 type (RING finger)	-0.372536	0.047464
LOC107168615	Baculoviral IAP repeat-containing protein 5	Inhibitor of Apoptosis domain	-0.447662	0.0295123
LOC107168375	L-asparaginase	Asparaginase, N-terminal	-0.471286	0.00607057
LOC107168294	Acyl-CoA Delta(11) desaturase	Fatty acid desaturase	-0.407173	0.016355
LOC107168293	Acyl-CoA Delta(11) desaturase	Fatty acid desaturase	-0.393013	0.0212522
LOC107168061	Heterogeneous nuclear ribonucleoprotein Q	RNA recognition motif. (a.k.a. RRM, RBD, or RNP domain)	-0.297375	0.0442253
LOC107167997	Cuticle protein	Insect cuticle protein	-0.473878	0.011214
LOC107167805	Major facilitator superfamily domain-containing protein 6-A	MFS_1 like family	-0.722538	0.0212126
LOC107167744	UDP-glucuronosyltransferase 2B15	UDP-glucoronosyl and UDP-glucosyl transferase	-0.7794	1.42625e-07
LOC107167622	Nuclear pore complex protein Nup155	Nup133 N terminal like	-0.368923	0.0107348
LOC107167522	ATP-dependent RNA helicase vasa, isoform A {ECO:0000303|PubMed:3052853}	DEAD/DEAH box helicase	-0.498289	0.0245968
LOC107167512	T-complex protein 1 subunit gamma	TCP-1/cpn60 chaperonin family	-0.542656	0.0244592
LOC107167385	Putative inorganic phosphate cotransporter	Major Facilitator Superfamily	-0.5015	0.00236502
LOC107167321	Lamin Dm0	Intermediate filament protein	-0.303546	0.0436861
LOC107167047	Heat shock protein 83	Hsp90 protein	-0.383321	0.0474525
LOC107166941	UDP-glucuronosyltransferase 1-9	UDP-glucoronosyl and UDP-glucosyl transferase	-0.814556	0.0329269
LOC107166454	Fatty acid synthase	KR domain	-0.556883	0.00114261
LOC107166343	116 kDa U5 small nuclear ribonucleoprotein component	116 kDa U5 small nuclear ribonucleoprotein component N-terminus	-0.428128	0.0329269
LOC107166262	Cell division cycle protein 20 homolog	Anaphase-promoting complex subunit 4 WD40 domain	-0.518072	0.0398832
LOC107166192	Borealin	Cell division cycle-associated protein 8	-0.505614	0.0103486
LOC107166120	Protein abnormal spindle	Abnormal spindle-like microcephaly-assoc'd, ASPM-SPD-2-Hydin	-0.42259	0.00465196
LOC107166053	Transcription-associated protein 1	Tetratricopeptide repeat	-0.336621	0.0435417
LOC107166002	46 kDa FK506-binding nuclear protein	N/A	-0.379151	0.0110126
LOC107165983	eIF-2-alpha kinase activator GCN1 {ECO:0000305}	N/A	-0.331285	0.0374393
LOC107165943	Phosphoribosylformylglycinamidine synthase	AIR synthase related protein, N-terminal domain	-0.32921	0.0430612
LOC107165861	Heat shock 70 kDa protein 4L	Hsp70 protein	-0.326223	0.0439012
LOC107165709	Pachytene checkpoint protein 2 homolog	ATPase family associated with various cellular activities (AAA)	-0.466277	0.0110335
LOC107165692	Major facilitator superfamily domain-containing protein 6-B {ECO:0000250|UniProtKB:Q6ZSS7}	MFS_1 like family	-0.818801	0.00048238
LOC107165459	Ras GTPase-activating-like protein IQGAP1	GTPase-activator protein for Ras-like GTPase	-0.432479	0.0374393
LOC107165411	MD-2-related lipid-recognition protein {ECO:0000303|PubMed:18343500}	ML domain	-0.414091	0.0041567
LOC107165255	Facilitated trehalose transporter Tret1 {ECO:0000250|UniProtKB:A1Z8N1}	Sugar (and other) transporter	-0.809766	0.000185224
LOC107164822	Trifunctional purine biosynthetic protein adenosine-3	Phosphoribosylglycinamide synthetase, N domain	-0.353208	0.0212522
LOC107164658	Fatty acid synthase	Beta-ketoacyl synthase, N-terminal domain	-0.349714	0.0474419
LOC107164506	Legumain	Peptidase C13 family	-0.482612	0.011823
LOC107164434	DNA replication licensing factor Mcm3	MCM N-terminal domain	-0.600631	0.0119525
LOC107164321	Serine/threonine-protein kinase polo	Protein kinase domain	-0.465028	0.0126501
LOC107164320	Eukaryotic translation initiation factor 3 subunit C {ECO:0000255|HAMAP-Rule:MF_03002}	Eukaryotic translation initiation factor 3 subunit 8 N-terminus	-0.30872	0.0486548
LOC107164194	E3 ubiquitin-protein ligase UHRF1	Ubiquitin family	-0.42926	0.0163706
LOC107164118	Protein dachsous	Cadherin domain	-0.388811	0.0183788
LOC107164086	Heterogeneous nuclear ribonucleoprotein 27C	RNA recognition motif. (a.k.a. RRM, RBD, or RNP domain)	-0.340308	0.032477
LOC107163735	Cytochrome b561	Eukaryotic cytochrome b561	-0.566164	0.0129498
LOC107163621	60 kDa heat shock protein, mitochondrial	TCP-1/cpn60 chaperonin family	-0.363917	0.0304729
LOC107163585	Nuclear pore membrane glycoprotein 210	Bacterial Ig-like domain (group 2)	-0.49315	0.0109051
LOC107163489	Aurora kinase A-A	Protein kinase domain	-0.423898	0.0488553
LOC107163411	7,8-dihydro-8-oxoguanine triphosphatase	N/A	-0.433839	0.0246185
LOC107163374	Fatty acid-binding protein, muscle	Lipocalin / cytosolic fatty-acid binding protein family	-0.620375	0.00127012
LOC107163355	Glycine cleavage system H protein, mitochondrial	Glycine cleavage H-protein	-0.339701	0.044277
LOC107163341	Centromere-associated protein E	Microtubule binding	-0.524394	0.0042625
LOC107163286	Cathepsin B	Papain family cysteine protease	-0.453768	0.0214322
LOC107163165	Lysosomal alpha-mannosidase	Glycosyl hydrolases family 38 N-terminal domain	-0.443001	0.00890571
LOC107163126	(11Z)-hexadec-11-enoyl-CoA conjugase	Fatty acid desaturase	-0.432398	0.0178914
LOC107163078	Aurora kinase A	Protein kinase domain	-0.530695	0.0191001
LOC107163007	Dolichyl-diphosphooligosaccharide--protein glycosyltransferase subunit STT3B	Oligosaccharyl transferase STT3 subunit	-0.351167	0.0297701
LOC107162938	Kinesin-like protein KIF18A	Microtubule binding	-0.409483	0.0212522
LOC107162894	mRNA-capping enzyme	Dual specificity phosphatase, catalytic domain	-0.412697	0.0242438
LOC107162889	Snake venom serine protease nikobin	Trypsin	-0.396835	0.0171883
LOC107162813	Fatty acid synthase	Beta-ketoacyl synthase, N-terminal domain	-0.452428	0.0212522
LOC107162754	Facilitated trehalose transporter Tret1-2 homolog {ECO:0000250|UniProtKB:Q8MKK4}	Sugar (and other) transporter	-0.607429	0.0292816
LOC107162690	Serine protease nudel	Domain of unknown function (DUF1986)	-0.532066	0.035117
LOC107162590	Transmembrane protein 135 {ECO:0000312|MGI:MGI:1920009}	N-terminal cysteine-rich region of Transmembrane protein 135	-0.705007	0.0135757
LOC107162518	Solute carrier family 46 member 3	Major Facilitator Superfamily	-0.500212	0.0151713
LOC107162281	Elongation of very long chain fatty acids protein 4 {ECO:0000255|HAMAP-Rule:MF_03204, ECO:0000305}	GNS1/SUR4 family	-0.338479	0.0480212
LOC107162224	Kinesin-like protein KIF23	Microtubule binding	-0.405991	0.0351004
LOC107161963	Lymphokine-activated killer T-cell-originated protein kinase	Protein kinase domain	-0.386774	0.0369795
LOC107161589	Phenoloxidase 2	Hemocyanin, all-alpha domain	-0.94465	3.95091e-06
LOC107161416	Chromosome-associated kinesin KIF4	Microtubule binding	-0.416342	0.0322306
LOC107165950	No match	Cut8, nuclear proteasome tether protein	0.478036	0.0200382
ND3	NADH dehydrogenase subunit 3	N/A	-0.807862	0.0348057
ND1	NADH dehydrogenase subunit 1	N/A	-0.549088	0.00905311
LOC107173619	Non-coding	N/A	-0.524828	0.00322526
LOC107172487	Non-coding	N/A	-0.46104	0.0120684
LOC107171886	Non-coding	N/A	-0.6039	4.41816e-07
LOC107171714	Non-coding	N/A	-0.529939	0.0361589
LOC107170848	Non-coding	N/A	-0.554956	0.038728
LOC107170307	Non-coding	N/A	-1.14652	0.0386441
LOC107169135	Non-coding	N/A	-0.585219	0.0242438
LOC107168426	Non-coding	N/A	-0.621155	0.00793738
LOC107168357	Non-coding	N/A	-0.376374	0.0489107
LOC107167984	Non-coding	N/A	-0.473166	0.0164611
LOC107167650	Non-coding	N/A	-1.30453	0.0405738
LOC107167536	Non-coding	N/A	-0.430262	0.0282425
LOC107166283	Non-coding	N/A	-0.87961	0.0175365
LOC107165850	Non-coding	N/A	-0.440446	0.0282425
LOC107165652	Non-coding	N/A	-0.37033	0.0473065
LOC107165435	Non-coding	N/A	-0.867331	0.0208628
LOC107165170	Non-coding	N/A	-0.732864	8.9906e-09
LOC107164436	Non-coding	N/A	-0.296269	0.0398832
LOC107164112	Non-coding	N/A	-0.527663	0.00587032
LOC107163531	Non-coding	N/A	-0.637498	2.64702e-05
LOC107163529	Non-coding	N/A	-0.421261	0.0282425
LOC107163522	Non-coding	N/A	-0.482194	0.00149429
LOC107163521	Non-coding	N/A	-0.440121	0.0177615
LOC107162888	Non-coding	N/A	-0.511606	0.000276597
LOC107162285	Non-coding	N/A	-0.678238	0.00734584
LOC107161494	Non-coding	N/A	-0.82732	0.00196962
CYTB	Cytochrome B	N/A	-0.349609	0.0133195
COX1	Cytochrome C Oxidase Subunit 1	N/A	-0.309904	0.0181024
ATP6	Mitochondrially encoded ATP synthase membrane subunit 6	N/A	-0.346838	0.0275855
