# Supplementary material for: Comparative transcriptomics of Diuraphis noxia and Schizaphis graminum fed wheat plants containing different aphid-resistance genes
Source: PLoS One. 2020 May 22;15(5):e0233077. doi: 10.1371/journal.pone.0233077 (PMC7313535; doi:10.1371/journal.pone.0233077)
Supplement: S9 Table — SPROT match represents the annotation of the highest scoring blatsp match to the SWISS-PROT database. (XLSX) [file pone.0233077.s009.xlsx]

## Sheet: Sheet1
S9 Table. Annotations of upregulated unigenes in D. noxia fed Dn4 plants. SPROT match represents the annotation of the highest scoring blatsp match to the SWISS-PROT database.
Gene ID	SPROT match	Pfam Domain	Log-Fold Change	FDR Corrected p-value
LOC107173896	Protein spaetzle 5 {ECO:0000305}	Spaetzle	0.363807	0.0122883
LOC107172254	General odorant-binding protein 70	PBP/GOBP family	0.497011	0.0398914
LOC107172086	Zinc finger protein 512B	N/A	0.441105	0.00248461
LOC107170510	MAGE-like protein 2	N/A	0.520674	0.012377
LOC107170509	MAGE-like protein 2	N/A	0.474681	0.0161717
LOC107170072	Cuticle protein 8	Insect cuticle protein	0.499524	0.0201815
LOC107169077	Zinc finger protein 512B	N/A	0.387255	0.0494054
LOC107168419	Glia-derived nexin	Serpin (serine protease inhibitor)	0.748406	9.60355e-06
LOC107167992	Glucose dehydrogenase [FAD, quinone]	GMC oxidoreductase	0.91349	0.00517623
LOC107167759	Folate transporter 1	Reduced folate carrier	0.774938	0.00725409
LOC107167694	Folate transporter 1	Reduced folate carrier	0.320546	0.0161717
LOC107167449	Pancreatic triacylglycerol lipase	Lipase	0.580544	0.00183896
LOC107166898	ABC transporter G family member 23	ABC transporter	0.378613	0.0398338
LOC107166331	Protein henna	ACT domain	0.357004	0.00170695
LOC107165017	Acidic mammalian chitinase	Glycosyl hydrolases family 18	0.399164	0.0206465
LOC107164650	Substance-P receptor	7 transmembrane receptor (rhodopsin family)	0.585282	0.0122883
LOC107164542	Acetyl-coenzyme A transporter 1	Acetyl-coenzyme A transporter 1	0.472686	0.0161717
LOC107163917	MAGE-like protein 2	N/A	0.471564	0.0122883
LOC107163874	Cytochrome P450 4V2	Cytochrome P450	0.402936	0.0398338
LOC107163639	Probable cytochrome P450 6a14	Cytochrome P450	0.480278	0.00154208
LOC107163545	Kv channel-interacting protein 2	EF-hand domain pair	0.482583	9.02911e-06
LOC107163107	Neprilysin-11	Peptidase family M13	0.237465	0.0398914
LOC107162546	Protein obstructor-E {ECO:0000303|PubMed:28076349}	Chitin binding Peritrophin-A domain	0.324718	0.00135765
LOC107162027	Laccase-6	Multicopper oxidase	0.406651	0.0479266
LOC107168485	No match	Insect cuticle protein	0.526216	0.00183896
LOC107166401	No match	Insect cuticle protein	0.646716	0.0309955
LOC107165564	No match	Chitin binding Peritrophin-A domain	0.40694	0.0238303
LOC107173930	Noncoding	N/A	0.556978	0.00115956
LOC107173690	Noncoding	N/A	0.458127	0.0259201
LOC107173466	Noncoding	N/A	0.490239	0.0108412
LOC107173169	Noncoding	N/A	0.622572	0.000205269
LOC107172909	Noncoding	N/A	0.478022	3.02742e-05
LOC107170939	Noncoding	N/A	0.429717	0.005487
LOC107169176	Noncoding	N/A	0.477443	0.0376536
LOC107168216	Noncoding	N/A	0.650903	0.000756681
LOC107166859	Noncoding	N/A	0.340059	0.0157046
LOC107166673	Noncoding	N/A	1.00139	2.90037e-08
LOC107164938	Noncoding	N/A	0.338348	0.0135808
LOC107164776	Noncoding	N/A	0.569458	0.00197842
LOC107164689	Noncoding	N/A	0.57092	0.005487
LOC107164662	Noncoding	N/A	0.631159	0.000186298
LOC107164559	Noncoding	N/A	0.416359	0.00135765
LOC107164041	Noncoding	N/A	0.664479	0.0206465
LOC107164001	Noncoding	N/A	0.340472	0.0479266
LOC107163129	Noncoding	N/A	0.48786	0.0161717
