# Supplementary material for: Comparative transcriptomics of Diuraphis noxia and Schizaphis graminum fed wheat plants containing different aphid-resistance genes
Source: PLoS One. 2020 May 22;15(5):e0233077. doi: 10.1371/journal.pone.0233077 (PMC7313535; doi:10.1371/journal.pone.0233077)
Supplement: S10 Table — SPROT match represents the annotation of the highest scoring blatsp match to the SWISS-PROT database. (XLSX) [file pone.0233077.s010.xlsx]

## Sheet: Sheet1
S10 Table. Annotations of downregulated unigenes in D. noxia fed Dn4 plants. SPROT match represents the annotation of the highest scoring blatsp match to the SWISS-PROT database.
Gene ID	SPROT match	Pfam Domain	Log-Fold Change	FDR Corrected p-value
LOC107173103	Endocuticle structural glycoprotein SgAbd-2	Insect cuticle protein	-0.249706	0.0206465
LOC107172656	Heat shock protein 70 B2	Hsp70 protein	-1.872	0.00517623
LOC107171000	Facilitated trehalose transporter Tret1 {ECO:0000250|UniProtKB:Q7PIR5}	Major Facilitator Superfamily	-0.572318	0.000309838
LOC107170206	Maltase A3	Alpha amylase, catalytic domain	-0.375235	0.000205269
LOC107169755	Cathepsin B-like cysteine proteinase	Papain family cysteine protease	-0.380975	0.0129203
LOC107169447	Maltase 1	Alpha amylase, catalytic domain	-0.350135	0.00517623
LOC107167997	Cuticle protein	Insect cuticle protein	-0.358367	0.0309955
LOC107167385	Putative inorganic phosphate cotransporter	Major Facilitator Superfamily	-0.387938	0.00522506
LOC107171886	Noncoding	N/A	-0.412262	5.98849e-06
LOC107167127	Noncoding	N/A	-0.522816	0.0416706
LOC107166211	Noncoding	N/A	-0.604007	0.00637907
LOC107163400	Noncoding	N/A	-0.459125	0.0318831
LOC107161494	Noncoding	N/A	-0.497925	0.0161717
